# Supplementary material for: rac-Dimethyl 5-oxo-2-[(2,4,4-trimethyl­pentan-2-yl)amino]-4,5-dihydro­pyrano[3,2-c]chromene-3,4-dicarboxyl­ate
Source: Acta Crystallogr Sect E Struct Rep Online. 2012 Jun 23;68(Pt 7):o2177. doi: 10.1107/S1600536812027596 (PMC3393981; doi:10.1107/S1600536812027596)
Supplement: Supplementary file 1 [file e-68-o2177-sup1.cif]

##############################################################################
#                                                                            #
# This CIF contains the data in a paper accepted for publication in          #
# Acta Crystallographica Section E. It conforms to the requirements of       #
# Notes for Authors for Acta Crystallographica Section E, and has been       #
# peer reviewed under the auspices of the IUCr Commission on Journals.       #
#                                                                            #
# Full details of the Crystallographic Information File format               #
# are given in the paper "The Crystallographic Information File (CIF):       #
# a New Standard Archive File for Crystallography" by S. R. Hall, F. H.      #
# Allen and I. D. Brown [Acta Cryst. (1991), A47, 655-685].                  #
#                                                                            #
# The current version of the core CIF dictionary is obtainable from          #
# ftp://ftp.iucr.org/pub/cif_core.dic.                                       #
#                                                                            #
# Software is freely available for graphical display of the structure(s)     #
# in this CIF. For information consult the CIF software page                 #
# http://www.iucr.org/resources/cif/software.                                #
#                                                                            #
# This file may be used for bona fide research purposes within the           #
# scientific community so long as proper attribution is given to the journal # 
# article from which it was obtained.                                        #
#                                                                            #
##############################################################################
data_global
_audit_creation_method     SHELXL-97
_journal_date_recd_electronic     2012-05-15
_journal_date_accepted     2012-06-18
_journal_name_full     'Acta Crystallographica, Section E'
_journal_year     2012
_journal_volume     68
_journal_issue      7
_journal_page_first     o2177
_journal_page_last     o2177
_journal_paper_category     QO
_journal_paper_doi     10.1107/S1600536812027596
_journal_coeditor_code     FY2059
_publ_contact_author_name     'K. Sethusankar'
_publ_contact_author_address
;
   Department of Physics
   RKM Vivekananda College (Autonomous)
   Chennai 600 004
   India
;
_publ_contact_author_email     'ksethusankar@yahoo.co.in'
_publ_contact_author_fax     '044 091 2499 3057'
_publ_contact_author_phone     '044 091 24484170'
_publ_section_title
;\
<i>rac</i>-Dimethyl
5-oxo-2-[(2,4,4-trimethylpentan-2-yl)amino]-4,5-dihydropyrano[3,2-<i>c</i>]\
chromene-3,4-dicarboxylate
;
loop_
    _publ_author_name
    _publ_author_address
    'S. Antony Inglebert'
;  Sri Ram Engineering College
   Chennai 602 024
   India
;
    'Yuvaraj Arun'
;
    Organic Chemistry Division
    Central Leather Research Institute
    Adyar
    Chennai 600 020
    India
;
    'K. Sethusankar'
;  Department of Physics
   RKM Vivekananda College (Autonomous)
   Chennai 600 004
   India
;
    'Paramasivam T. Perumal'
;
    Organic Chemistry Division
    Central Leather Research Institute
    Adyar
    Chennai 600 020
    India
;
data_I
_audit_creation_method     SHELXL-97
_chemical_name_systematic
;
<i>rac</i>-Dimethyl 5-oxo-2-[(2,4,4-trimethylpentan-2-yl)amino]-4,5-
dihydropyrano[3,2-<i>c</i>]chromene-3,4-dicarboxylate
;
_chemical_name_common     ?
_chemical_formula_moiety     'C24 H29 N O7'
_chemical_formula_sum     'C24 H29 N O7'
_chemical_formula_iupac     'C24 H29 N O7'
_chemical_formula_weight     443.48
_chemical_melting_point     ?
_symmetry_cell_setting     monoclinic
_symmetry_space_group_name_H-M     'C 2/c'
_symmetry_space_group_name_Hall     '-C 2yc'
loop_
    _symmetry_equiv_pos_as_xyz
    'x, y, z'
    '-x, y, -z+1/2'
    'x+1/2, y+1/2, z'
    '-x+1/2, y+1/2, -z+1/2'
    '-x, -y, -z'
    'x, -y, z-1/2'
    '-x+1/2, -y+1/2, -z'
    'x+1/2, -y+1/2, z-1/2'
_cell_length_a     22.0329(17)
_cell_length_b     11.8675(8)
_cell_length_c     18.4861(14)
_cell_angle_alpha     90.00
_cell_angle_beta     107.946(4)
_cell_angle_gamma     90.00
_cell_volume     4598.5(6)
_cell_formula_units_Z     8
_cell_measurement_reflns_used     3384
_cell_measurement_theta_min     2.13
_cell_measurement_theta_max     23.47
_cell_measurement_temperature     293(2)
_exptl_crystal_description     block
_exptl_crystal_colour     colourless
_exptl_crystal_size_max     0.35
_exptl_crystal_size_mid     0.25
_exptl_crystal_size_min     0.20
_exptl_crystal_density_diffrn     1.281
_exptl_crystal_density_meas     ?
_exptl_crystal_density_method     'not measured'
_exptl_crystal_F_000     1888
_exptl_absorpt_coefficient_mu     0.094
_exptl_absorpt_correction_type     multi-scan
_exptl_absorpt_process_details     '(SADABS; Bruker, 2008)'
_exptl_absorpt_correction_T_min     0.972
_exptl_absorpt_correction_T_max     0.981
_exptl_special_details     ?
_diffrn_ambient_temperature     293(2)
_diffrn_radiation_type     MoK\a
_diffrn_radiation_wavelength     0.71073
_diffrn_radiation_source     'fine-focus sealed tube'
_diffrn_radiation_monochromator     graphite
_diffrn_measurement_device_type     'Bruker Kappa APEXII CCD'
_diffrn_measurement_method     '\w and \f scan'
_diffrn_detector_area_resol_mean     ?
_diffrn_reflns_number     17657
_diffrn_reflns_av_R_equivalents     0.0352
_diffrn_reflns_av_sigmaI/netI     0.0265
_diffrn_reflns_theta_min     2.13
_diffrn_reflns_theta_max     23.47
_diffrn_reflns_theta_full     23.47
_diffrn_measured_fraction_theta_max     0.999
_diffrn_measured_fraction_theta_full     0.999
_diffrn_reflns_limit_h_min     -24
_diffrn_reflns_limit_h_max     24
_diffrn_reflns_limit_k_min     -13
_diffrn_reflns_limit_k_max     13
_diffrn_reflns_limit_l_min     -20
_diffrn_reflns_limit_l_max     20
_diffrn_standards_number     ?
_diffrn_standards_interval_count     ?
_diffrn_standards_interval_time     ?
_diffrn_standards_decay_%     0
_refine_special_details
;
Refinement of <i>F</i>^2^ against ALL reflections. The weighted <i>R</i>-factor
<i>wR</i> and goodness of fit <i>S</i> are based on <i>F</i>^2^, conventional
<i>R</i>-factors <i>R</i> are based on <i>F</i>, with <i>F</i> set to zero for
negative <i>F</i>^2^. The threshold expression of <i>F</i>^2^ >
\s(<i>F</i>^2^) is used only for calculating <i>R</i>-factors(gt) <i>etc</i>.
and is not relevant to the choice of reflections for refinement.
<i>R</i>-factors based on <i>F</i>^2^ are statistically about twice as large
as those based on <i>F</i>, and <i>R</i>- factors based on ALL data will be
even larger.
;
_reflns_number_total     3384
_reflns_number_gt     2623
_reflns_threshold_expression     I>2sigma(I)
_refine_ls_structure_factor_coef     Fsqd
_refine_ls_matrix_type     full
_refine_ls_R_factor_all     0.0597
_refine_ls_R_factor_gt     0.0439
_refine_ls_wR_factor_gt     0.1166
_refine_ls_wR_factor_ref     0.1299
_refine_ls_goodness_of_fit_ref     1.014
_refine_ls_restrained_S_all     1.014
_refine_ls_number_reflns     3384
_refine_ls_number_parameters     296
_refine_ls_number_restraints     0
_refine_ls_hydrogen_treatment     constr
_refine_ls_weighting_scheme     calc
_refine_ls_weighting_details
         'calc w=1/[\s^2^(Fo^2^)+(0.0745P)^2^+2.5421P] where P=(Fo^2^+2Fc^2^)/3'
_atom_sites_solution_hydrogens     geom
_atom_sites_solution_primary     direct
_atom_sites_solution_secondary     difmap
_refine_ls_shift/su_max     0.000
_refine_ls_shift/su_mean     0.000
_refine_diff_density_max     0.242
_refine_diff_density_min     -0.243
_refine_ls_extinction_method     none
_refine_ls_extinction_coef     ?
loop_
    _atom_type_symbol
    _atom_type_description
    _atom_type_scat_dispersion_real
    _atom_type_scat_dispersion_imag
    _atom_type_scat_source
    'C' 'C' 0.0033 0.0016
                         'International Tables Vol C Tables 4.2.6.8 and 6.1.1.4'
    'H' 'H' 0.0000 0.0000
                         'International Tables Vol C Tables 4.2.6.8 and 6.1.1.4'
    'N' 'N' 0.0061 0.0033
                         'International Tables Vol C Tables 4.2.6.8 and 6.1.1.4'
    'O' 'O' 0.0106 0.0060
                         'International Tables Vol C Tables 4.2.6.8 and 6.1.1.4'
_computing_data_collection     'APEX2 (Bruker, 2008)'
_computing_cell_refinement     'SAINT (Bruker, 2008)'
_computing_data_reduction     'SAINT (Bruker, 2008)'
_computing_structure_solution     'SHELXS97 (Sheldrick, 2008)'
_computing_structure_refinement     'SHELXL97 (Sheldrick, 2008)'
_computing_molecular_graphics     'ORTEP-3 (Farrugia, 1997)'
_computing_publication_material
                            'SHELXL97 (Sheldrick, 2008) and PLATON (Spek, 2009)'
loop_
    _atom_site_type_symbol
    _atom_site_label
    _atom_site_fract_x
    _atom_site_fract_y
    _atom_site_fract_z
    _atom_site_U_iso_or_equiv
    _atom_site_adp_type
    _atom_site_calc_flag
    _atom_site_refinement_flags
    _atom_site_occupancy
    _atom_site_symmetry_multiplicity
    _atom_site_disorder_assembly
    _atom_site_disorder_group
    C C1 0.07781(10) 0.65241(18) 0.08539(12) 0.0434(5) Uani d . 1 1 . .
    C C2 0.01923(11) 0.6706(2) 0.09593(14) 0.0580(6) Uani d . 1 1 . .
    H H2 -0.0163 0.6291 0.0690 0.070 Uiso calc R 1 1 . .
    C C3 0.01469(13) 0.7514(3) 0.14700(16) 0.0707(8) Uani d . 1 1 . .
    H H3 -0.0245 0.7649 0.1545 0.085 Uiso calc R 1 1 . .
    C C4 0.06739(12) 0.8128(2) 0.18737(15) 0.0666(7) Uani d . 1 1 . .
    H H4 0.0634 0.8669 0.2220 0.080 Uiso calc R 1 1 . .
    C C5 0.12543(11) 0.7948(2) 0.17689(13) 0.0538(6) Uani d . 1 1 . .
    H H5 0.1607 0.8367 0.2042 0.065 Uiso calc R 1 1 . .
    C C6 0.13161(10) 0.71310(18) 0.12499(12) 0.0411(5) Uani d . 1 1 . .
    C C7 0.18985(9) 0.68570(17) 0.10922(11) 0.0362(5) Uani d . 1 1 . .
    C C8 0.19380(9) 0.60197(16) 0.06255(11) 0.0356(5) Uani d . 1 1 . .
    C C9 0.13680(10) 0.54036(18) 0.02177(12) 0.0408(5) Uani d . 1 1 . .
    C C10 0.25577(9) 0.56956(16) 0.05062(11) 0.0359(5) Uani d . 1 1 . .
    H H10 0.2486 0.5539 -0.0034 0.043 Uiso calc R 1 1 . .
    C C11 0.30259(9) 0.66519(16) 0.07534(10) 0.0347(5) Uani d . 1 1 . .
    C C12 0.29355(9) 0.74938(16) 0.12167(11) 0.0348(5) Uani d . 1 1 . .
    C C13 0.28234(10) 0.46404(17) 0.09713(13) 0.0413(5) Uani d . 1 1 . .
    C C14 0.31163(16) 0.2746(2) 0.09316(18) 0.0842(9) Uani d . 1 1 . .
    H H14A 0.3533 0.2905 0.1276 0.126 Uiso calc R 1 1 . .
    H H14B 0.3150 0.2190 0.0569 0.126 Uiso calc R 1 1 . .
    H H14C 0.2847 0.2465 0.1212 0.126 Uiso calc R 1 1 . .
    C C15 0.36146(10) 0.66180(18) 0.05798(11) 0.0412(5) Uani d . 1 1 . .
    C C16 0.42747(14) 0.5498(2) 0.0079(2) 0.0802(9) Uani d . 1 1 . .
    H H16A 0.4391 0.6164 -0.0141 0.120 Uiso calc R 1 1 . .
    H H16B 0.4244 0.4873 -0.0260 0.120 Uiso calc R 1 1 . .
    H H16C 0.4594 0.5341 0.0555 0.120 Uiso calc R 1 1 . .
    C C17 0.33589(10) 0.91740(17) 0.20939(12) 0.0419(5) Uani d . 1 1 . .
    C C18 0.27751(13) 0.99465(19) 0.18546(14) 0.0598(7) Uani d . 1 1 . .
    H H18A 0.2732 1.0257 0.1362 0.090 Uiso calc R 1 1 . .
    H H18B 0.2827 1.0546 0.2217 0.090 Uiso calc R 1 1 . .
    H H18C 0.2400 0.9521 0.1835 0.090 Uiso calc R 1 1 . .
    C C19 0.39446(13) 0.9891(2) 0.21481(15) 0.0643(7) Uani d . 1 1 . .
    H H19A 0.4314 0.9415 0.2250 0.096 Uiso calc R 1 1 . .
    H H19B 0.4005 1.0429 0.2552 0.096 Uiso calc R 1 1 . .
    H H19C 0.3885 1.0282 0.1676 0.096 Uiso calc R 1 1 . .
    C C20 0.33782(10) 0.85921(18) 0.28459(11) 0.0442(5) Uani d . 1 1 . .
    H H20A 0.3367 0.9190 0.3199 0.053 Uiso calc R 1 1 . .
    H H20B 0.2979 0.8186 0.2746 0.053 Uiso calc R 1 1 . .
    C C21 0.39048(12) 0.7775(2) 0.32812(13) 0.0598(7) Uani d . 1 1 . .
    C C22 0.4003(2) 0.6793(3) 0.28107(18) 0.1349(19) Uani d . 1 1 . .
    H H22A 0.3602 0.6425 0.2579 0.202 Uiso calc R 1 1 . .
    H H22B 0.4296 0.6268 0.3132 0.202 Uiso calc R 1 1 . .
    H H22C 0.4173 0.7060 0.2422 0.202 Uiso calc R 1 1 . .
    C C23 0.45323(14) 0.8378(3) 0.36641(19) 0.1006(11) Uani d . 1 1 . .
    H H23A 0.4809 0.7889 0.4035 0.151 Uiso calc R 1 1 . .
    H H23B 0.4451 0.9049 0.3909 0.151 Uiso calc R 1 1 . .
    H H23C 0.4733 0.8577 0.3289 0.151 Uiso calc R 1 1 . .
    C C24 0.3680(2) 0.7316(3) 0.39292(19) 0.1155(13) Uani d . 1 1 . .
    H H24A 0.3293 0.6894 0.3721 0.173 Uiso calc R 1 1 . .
    H H24B 0.3602 0.7932 0.4225 0.173 Uiso calc R 1 1 . .
    H H24C 0.4003 0.6834 0.4247 0.173 Uiso calc R 1 1 . .
    N N1 0.33318(8) 0.83453(14) 0.14823(9) 0.0427(4) Uani d . 1 1 . .
    H H1 0.3621 0.8432 0.1264 0.051 Uiso calc R 1 1 . .
    O O1 0.08075(6) 0.56951(12) 0.03460(8) 0.0464(4) Uani d . 1 1 . .
    O O2 0.13476(7) 0.46490(13) -0.02235(9) 0.0550(4) Uani d . 1 1 . .
    O O3 0.24034(6) 0.75349(12) 0.14530(8) 0.0416(4) Uani d . 1 1 . .
    O O4 0.29947(10) 0.46127(14) 0.16463(10) 0.0717(6) Uani d . 1 1 . .
    O O5 0.28442(8) 0.37646(12) 0.05382(9) 0.0620(5) Uani d . 1 1 . .
    O O6 0.40352(7) 0.73256(13) 0.07379(9) 0.0530(4) Uani d . 1 1 . .
    O O7 0.36707(8) 0.56715(13) 0.02049(10) 0.0614(5) Uani d . 1 1 . .
loop_
    _atom_site_aniso_label
    _atom_site_aniso_U_11
    _atom_site_aniso_U_22
    _atom_site_aniso_U_33
    _atom_site_aniso_U_12
    _atom_site_aniso_U_13
    _atom_site_aniso_U_23
    C1 0.0370(13) 0.0505(13) 0.0409(12) -0.0018(10) 0.0096(9) 0.0054(11)
    C2 0.0359(13) 0.0777(17) 0.0587(15) -0.0055(12) 0.0120(11) 0.0052(14)
    C3 0.0436(15) 0.099(2) 0.0752(18) 0.0093(15) 0.0270(13) -0.0021(17)
    C4 0.0557(17) 0.0817(18) 0.0679(17) 0.0057(14) 0.0272(14) -0.0140(14)
    C5 0.0436(14) 0.0648(15) 0.0543(14) -0.0019(12) 0.0168(11) -0.0102(12)
    C6 0.0349(12) 0.0460(12) 0.0417(12) 0.0010(10) 0.0108(9) 0.0014(10)
    C7 0.0315(11) 0.0392(11) 0.0345(11) -0.0039(9) 0.0052(8) 0.0002(9)
    C8 0.0345(12) 0.0339(11) 0.0355(11) -0.0043(9) 0.0067(9) 0.0021(9)
    C9 0.0393(13) 0.0406(12) 0.0399(12) -0.0048(10) 0.0086(9) 0.0051(10)
    C10 0.0366(11) 0.0358(11) 0.0345(11) -0.0039(9) 0.0098(9) -0.0032(9)
    C11 0.0337(11) 0.0332(11) 0.0358(10) -0.0038(9) 0.0087(9) -0.0006(9)
    C12 0.0318(11) 0.0360(11) 0.0346(11) -0.0026(9) 0.0075(9) 0.0006(9)
    C13 0.0381(12) 0.0374(12) 0.0474(14) -0.0037(9) 0.0117(10) -0.0030(10)
    C14 0.096(2) 0.0413(14) 0.102(2) 0.0201(15) 0.0102(18) -0.0025(14)
    C15 0.0416(13) 0.0395(12) 0.0424(12) -0.0045(11) 0.0128(10) -0.0022(10)
    C16 0.0652(18) 0.0710(18) 0.123(3) -0.0001(15) 0.0564(18) -0.0253(17)
    C17 0.0446(13) 0.0368(11) 0.0428(12) -0.0036(10) 0.0111(10) -0.0089(9)
    C18 0.0705(17) 0.0421(13) 0.0578(14) 0.0103(12) 0.0064(12) -0.0015(11)
    C19 0.0749(18) 0.0552(15) 0.0645(15) -0.0293(13) 0.0243(14) -0.0208(12)
    C20 0.0428(13) 0.0444(12) 0.0423(12) 0.0008(10) 0.0086(10) -0.0074(10)
    C21 0.0651(17) 0.0523(14) 0.0490(14) 0.0163(12) -0.0016(12) -0.0029(11)
    C22 0.192(4) 0.088(2) 0.079(2) 0.089(3) -0.025(2) -0.0216(19)
    C23 0.060(2) 0.117(3) 0.101(2) 0.0290(18) -0.0102(17) -0.010(2)
    C24 0.153(4) 0.099(3) 0.079(2) 0.022(2) 0.014(2) 0.038(2)
    N1 0.0449(11) 0.0427(10) 0.0434(10) -0.0124(9) 0.0178(8) -0.0107(8)
    O1 0.0352(9) 0.0525(9) 0.0489(9) -0.0083(7) 0.0090(7) -0.0021(7)
    O2 0.0519(10) 0.0524(10) 0.0580(10) -0.0149(8) 0.0129(8) -0.0181(8)
    O3 0.0341(8) 0.0466(8) 0.0442(8) -0.0070(7) 0.0125(6) -0.0120(7)
    O4 0.1079(15) 0.0542(10) 0.0471(11) 0.0141(10) 0.0153(10) 0.0083(8)
    O5 0.0769(12) 0.0363(9) 0.0641(10) 0.0097(8) 0.0087(9) -0.0089(8)
    O6 0.0446(9) 0.0528(9) 0.0674(10) -0.0145(8) 0.0259(8) -0.0139(8)
    O7 0.0536(10) 0.0524(10) 0.0898(12) -0.0100(8) 0.0391(9) -0.0266(9)
_geom_special_details
;
All e.s.d.'s (except the e.s.d. in the dihedral angle between two l.s. planes)
are estimated using the full covariance matrix. The cell e.s.d.'s are taken
into account individually in the estimation of e.s.d.'s in distances, angles
and torsion angles; correlations between e.s.d.'s in cell parameters are only
used when they are defined by crystal symmetry. An approximate (isotropic)
treatment of cell e.s.d.'s is used for estimating e.s.d.'s involving l.s.
planes.
;
loop_
    _geom_bond_atom_site_label_1
    _geom_bond_atom_site_label_2
    _geom_bond_site_symmetry_2
    _geom_bond_distance
    _geom_bond_publ_flag
    C1 O1 . 1.375(3) ?
    C1 C2 . 1.380(3) ?
    C1 C6 . 1.388(3) ?
    C2 C3 . 1.370(4) ?
    C2 H2 . 0.9300 ?
    C3 C4 . 1.379(4) ?
    C3 H3 . 0.9300 ?
    C4 C5 . 1.368(3) ?
    C4 H4 . 0.9300 ?
    C5 C6 . 1.400(3) ?
    C5 H5 . 0.9300 ?
    C6 C7 . 1.438(3) ?
    C7 C8 . 1.336(3) ?
    C7 O3 . 1.368(2) ?
    C8 C9 . 1.448(3) ?
    C8 C10 . 1.499(3) ?
    C9 O2 . 1.203(2) ?
    C9 O1 . 1.372(3) ?
    C10 C11 . 1.507(3) ?
    C10 C13 . 1.530(3) ?
    C10 H10 . 0.9800 ?
    C11 C12 . 1.370(3) ?
    C11 C15 . 1.429(3) ?
    C12 N1 . 1.327(2) ?
    C12 O3 . 1.372(2) ?
    C13 O4 . 1.188(3) ?
    C13 O5 . 1.321(2) ?
    C14 O5 . 1.443(3) ?
    C14 H14A . 0.9600 ?
    C14 H14B . 0.9600 ?
    C14 H14C . 0.9600 ?
    C15 O6 . 1.217(2) ?
    C15 O7 . 1.345(3) ?
    C16 O7 . 1.434(3) ?
    C16 H16A . 0.9600 ?
    C16 H16B . 0.9600 ?
    C16 H16C . 0.9600 ?
    C17 N1 . 1.486(3) ?
    C17 C19 . 1.523(3) ?
    C17 C18 . 1.530(3) ?
    C17 C20 . 1.541(3) ?
    C18 H18A . 0.9600 ?
    C18 H18B . 0.9600 ?
    C18 H18C . 0.9600 ?
    C19 H19A . 0.9600 ?
    C19 H19B . 0.9600 ?
    C19 H19C . 0.9600 ?
    C20 C21 . 1.535(3) ?
    C20 H20A . 0.9700 ?
    C20 H20B . 0.9700 ?
    C21 C22 . 1.510(4) ?
    C21 C23 . 1.524(4) ?
    C21 C24 . 1.531(4) ?
    C22 H22A . 0.9600 ?
    C22 H22B . 0.9600 ?
    C22 H22C . 0.9600 ?
    C23 H23A . 0.9600 ?
    C23 H23B . 0.9600 ?
    C23 H23C . 0.9600 ?
    C24 H24A . 0.9600 ?
    C24 H24B . 0.9600 ?
    C24 H24C . 0.9600 ?
    N1 H1 . 0.8600 ?
loop_
    _geom_angle_atom_site_label_1
    _geom_angle_atom_site_label_2
    _geom_angle_atom_site_label_3
    _geom_angle_site_symmetry_1
    _geom_angle_site_symmetry_3
    _geom_angle
    _geom_angle_publ_flag
    O1 C1 C2 . . 116.82(19) ?
    O1 C1 C6 . . 121.28(18) ?
    C2 C1 C6 . . 121.9(2) ?
    C3 C2 C1 . . 118.5(2) ?
    C3 C2 H2 . . 120.8 ?
    C1 C2 H2 . . 120.8 ?
    C2 C3 C4 . . 121.0(2) ?
    C2 C3 H3 . . 119.5 ?
    C4 C3 H3 . . 119.5 ?
    C5 C4 C3 . . 120.6(2) ?
    C5 C4 H4 . . 119.7 ?
    C3 C4 H4 . . 119.7 ?
    C4 C5 C6 . . 119.9(2) ?
    C4 C5 H5 . . 120.1 ?
    C6 C5 H5 . . 120.1 ?
    C1 C6 C5 . . 118.2(2) ?
    C1 C6 C7 . . 116.52(19) ?
    C5 C6 C7 . . 125.24(19) ?
    C8 C7 O3 . . 123.17(18) ?
    C8 C7 C6 . . 122.59(18) ?
    O3 C7 C6 . . 114.24(17) ?
    C7 C8 C9 . . 119.55(19) ?
    C7 C8 C10 . . 121.96(17) ?
    C9 C8 C10 . . 118.50(17) ?
    O2 C9 O1 . . 117.22(18) ?
    O2 C9 C8 . . 125.0(2) ?
    O1 C9 C8 . . 117.73(19) ?
    C8 C10 C11 . . 109.38(16) ?
    C8 C10 C13 . . 109.61(16) ?
    C11 C10 C13 . . 109.78(16) ?
    C8 C10 H10 . . 109.4 ?
    C11 C10 H10 . . 109.4 ?
    C13 C10 H10 . . 109.4 ?
    C12 C11 C15 . . 118.54(17) ?
    C12 C11 C10 . . 121.39(17) ?
    C15 C11 C10 . . 119.64(17) ?
    N1 C12 C11 . . 125.51(18) ?
    N1 C12 O3 . . 112.61(16) ?
    C11 C12 O3 . . 121.87(17) ?
    O4 C13 O5 . . 123.8(2) ?
    O4 C13 C10 . . 123.77(19) ?
    O5 C13 C10 . . 112.47(18) ?
    O5 C14 H14A . . 109.5 ?
    O5 C14 H14B . . 109.5 ?
    H14A C14 H14B . . 109.5 ?
    O5 C14 H14C . . 109.5 ?
    H14A C14 H14C . . 109.5 ?
    H14B C14 H14C . . 109.5 ?
    O6 C15 O7 . . 121.03(19) ?
    O6 C15 C11 . . 127.07(19) ?
    O7 C15 C11 . . 111.89(18) ?
    O7 C16 H16A . . 109.5 ?
    O7 C16 H16B . . 109.5 ?
    H16A C16 H16B . . 109.5 ?
    O7 C16 H16C . . 109.5 ?
    H16A C16 H16C . . 109.5 ?
    H16B C16 H16C . . 109.5 ?
    N1 C17 C19 . . 104.75(17) ?
    N1 C17 C18 . . 110.10(17) ?
    C19 C17 C18 . . 107.69(19) ?
    N1 C17 C20 . . 111.92(16) ?
    C19 C17 C20 . . 113.81(18) ?
    C18 C17 C20 . . 108.45(18) ?
    C17 C18 H18A . . 109.5 ?
    C17 C18 H18B . . 109.5 ?
    H18A C18 H18B . . 109.5 ?
    C17 C18 H18C . . 109.5 ?
    H18A C18 H18C . . 109.5 ?
    H18B C18 H18C . . 109.5 ?
    C17 C19 H19A . . 109.5 ?
    C17 C19 H19B . . 109.5 ?
    H19A C19 H19B . . 109.5 ?
    C17 C19 H19C . . 109.5 ?
    H19A C19 H19C . . 109.5 ?
    H19B C19 H19C . . 109.5 ?
    C21 C20 C17 . . 124.20(19) ?
    C21 C20 H20A . . 106.3 ?
    C17 C20 H20A . . 106.3 ?
    C21 C20 H20B . . 106.3 ?
    C17 C20 H20B . . 106.3 ?
    H20A C20 H20B . . 106.4 ?
    C22 C21 C23 . . 111.1(3) ?
    C22 C21 C24 . . 108.3(3) ?
    C23 C21 C24 . . 105.7(3) ?
    C22 C21 C20 . . 113.9(2) ?
    C23 C21 C20 . . 112.2(2) ?
    C24 C21 C20 . . 105.1(2) ?
    C21 C22 H22A . . 109.5 ?
    C21 C22 H22B . . 109.5 ?
    H22A C22 H22B . . 109.5 ?
    C21 C22 H22C . . 109.5 ?
    H22A C22 H22C . . 109.5 ?
    H22B C22 H22C . . 109.5 ?
    C21 C23 H23A . . 109.5 ?
    C21 C23 H23B . . 109.5 ?
    H23A C23 H23B . . 109.5 ?
    C21 C23 H23C . . 109.5 ?
    H23A C23 H23C . . 109.5 ?
    H23B C23 H23C . . 109.5 ?
    C21 C24 H24A . . 109.5 ?
    C21 C24 H24B . . 109.5 ?
    H24A C24 H24B . . 109.5 ?
    C21 C24 H24C . . 109.5 ?
    H24A C24 H24C . . 109.5 ?
    H24B C24 H24C . . 109.5 ?
    C12 N1 C17 . . 130.79(17) ?
    C12 N1 H1 . . 114.6 ?
    C17 N1 H1 . . 114.6 ?
    C9 O1 C1 . . 122.20(16) ?
    C7 O3 C12 . . 118.03(15) ?
    C13 O5 C14 . . 116.13(19) ?
    C15 O7 C16 . . 116.12(18) ?
loop_
    _geom_torsion_atom_site_label_1
    _geom_torsion_atom_site_label_2
    _geom_torsion_atom_site_label_3
    _geom_torsion_atom_site_label_4
    _geom_torsion_site_symmetry_1
    _geom_torsion_site_symmetry_2
    _geom_torsion_site_symmetry_3
    _geom_torsion_site_symmetry_4
    _geom_torsion
    _geom_torsion_publ_flag
    O1 C1 C2 C3 . . . . 179.0(2) ?
    C6 C1 C2 C3 . . . . 0.1(3) ?
    C1 C2 C3 C4 . . . . -0.4(4) ?
    C2 C3 C4 C5 . . . . 0.4(4) ?
    C3 C4 C5 C6 . . . . -0.2(4) ?
    O1 C1 C6 C5 . . . . -178.78(19) ?
    C2 C1 C6 C5 . . . . 0.0(3) ?
    O1 C1 C6 C7 . . . . 0.8(3) ?
    C2 C1 C6 C7 . . . . 179.6(2) ?
    C4 C5 C6 C1 . . . . 0.0(3) ?
    C4 C5 C6 C7 . . . . -179.6(2) ?
    C1 C6 C7 C8 . . . . -3.9(3) ?
    C5 C6 C7 C8 . . . . 175.7(2) ?
    C1 C6 C7 O3 . . . . 175.31(17) ?
    C5 C6 C7 O3 . . . . -5.1(3) ?
    O3 C7 C8 C9 . . . . -174.87(17) ?
    C6 C7 C8 C9 . . . . 4.3(3) ?
    O3 C7 C8 C10 . . . . 4.9(3) ?
    C6 C7 C8 C10 . . . . -175.94(18) ?
    C7 C8 C9 O2 . . . . 178.8(2) ?
    C10 C8 C9 O2 . . . . -0.9(3) ?
    C7 C8 C9 O1 . . . . -1.6(3) ?
    C10 C8 C9 O1 . . . . 178.63(16) ?
    C7 C8 C10 C11 . . . . -19.0(2) ?
    C9 C8 C10 C11 . . . . 160.78(17) ?
    C7 C8 C10 C13 . . . . 101.4(2) ?
    C9 C8 C10 C13 . . . . -78.8(2) ?
    C8 C10 C11 C12 . . . . 17.8(2) ?
    C13 C10 C11 C12 . . . . -102.5(2) ?
    C8 C10 C11 C15 . . . . -169.79(17) ?
    C13 C10 C11 C15 . . . . 69.9(2) ?
    C15 C11 C12 N1 . . . . 5.2(3) ?
    C10 C11 C12 N1 . . . . 177.64(18) ?
    C15 C11 C12 O3 . . . . -175.20(17) ?
    C10 C11 C12 O3 . . . . -2.7(3) ?
    C8 C10 C13 O4 . . . . -65.5(3) ?
    C11 C10 C13 O4 . . . . 54.7(3) ?
    C8 C10 C13 O5 . . . . 114.86(19) ?
    C11 C10 C13 O5 . . . . -124.98(18) ?
    C12 C11 C15 O6 . . . . -7.8(3) ?
    C10 C11 C15 O6 . . . . 179.6(2) ?
    C12 C11 C15 O7 . . . . 171.88(18) ?
    C10 C11 C15 O7 . . . . -0.7(3) ?
    N1 C17 C20 C21 . . . . 60.1(3) ?
    C19 C17 C20 C21 . . . . -58.4(3) ?
    C18 C17 C20 C21 . . . . -178.2(2) ?
    C17 C20 C21 C22 . . . . -55.2(4) ?
    C17 C20 C21 C23 . . . . 72.1(3) ?
    C17 C20 C21 C24 . . . . -173.5(2) ?
    C11 C12 N1 C17 . . . . -166.6(2) ?
    O3 C12 N1 C17 . . . . 13.7(3) ?
    C19 C17 N1 C12 . . . . 177.1(2) ?
    C18 C17 N1 C12 . . . . -67.3(3) ?
    C20 C17 N1 C12 . . . . 53.4(3) ?
    O2 C9 O1 C1 . . . . 178.21(18) ?
    C8 C9 O1 C1 . . . . -1.4(3) ?
    C2 C1 O1 C9 . . . . -177.13(18) ?
    C6 C1 O1 C9 . . . . 1.7(3) ?
    C8 C7 O3 C12 . . . . 12.7(3) ?
    C6 C7 O3 C12 . . . . -166.56(16) ?
    N1 C12 O3 C7 . . . . 166.09(16) ?
    C11 C12 O3 C7 . . . . -13.6(3) ?
    O4 C13 O5 C14 . . . . -2.4(3) ?
    C10 C13 O5 C14 . . . . 177.3(2) ?
    O6 C15 O7 C16 . . . . 6.4(3) ?
    C11 C15 O7 C16 . . . . -173.3(2) ?
loop_
    _geom_hbond_atom_site_label_D
    _geom_hbond_atom_site_label_H
    _geom_hbond_atom_site_label_A
    _geom_hbond_site_symmetry_A
    _geom_hbond_distance_DH
    _geom_hbond_distance_HA
    _geom_hbond_distance_DA
    _geom_hbond_angle_DHA
    C19 H19C O2 7_565 0.96 2.58 3.458(3) 153
    C23 H23A O6 2_655 0.96 2.54 3.255(4) 131
    C23 H23B O1 4_555 0.96 2.55 3.509(4) 174
    N1 H1 O6 . 0.86 2.01 2.660(2) 131
