# Supplementary material for: rac-Dimethyl 5-oxo-2-[(2,4,4-trimethyl­pentan-2-yl)amino]-4,5-dihydro­pyrano[3,2-c]chromene-3,4-dicarboxyl­ate
Source: Acta Crystallogr Sect E Struct Rep Online. 2012 Jun 23;68(Pt 7):o2177. doi: 10.1107/S1600536812027596 (PMC3393981; doi:10.1107/S1600536812027596)
Supplement: Supplementary file 2 [file e-68-o2177-Isup2.hkl]

# 
# h,k,l, Fc-squared, Fo-squared, sigma(Fo-squared) and status flag 
# 
data_I
_shelx_title ' YAC4 in C2/c' 
_shelx_refln_list_code          4 
_shelx_F_calc_maximum      412.92 
_exptl_crystal_F_000      1888.00 
_reflns_d_resolution_high  0.8922 
 
loop_ 
 _symmetry_equiv_pos_as_xyz 
 'x, y, z' 
 '-x, y, -z+1/2' 
 'x+1/2, y+1/2, z' 
 '-x+1/2, y+1/2, -z+1/2' 
 '-x, -y, -z' 
 'x, -y, z-1/2' 
 '-x+1/2, -y+1/2, -z' 
 'x+1/2, -y+1/2, z-1/2' 
 
_cell_length_a    22.0329 
_cell_length_b    11.8675 
_cell_length_c    18.4861 
_cell_angle_alpha  90.000 
_cell_angle_beta  107.946 
_cell_angle_gamma  90.000 
 
_shelx_F_squared_multiplier     1.000 
 
loop_ 
 _refln_index_h 
 _refln_index_k 
 _refln_index_l 
 _refln_F_squared_calc 
 _refln_F_squared_meas 
 _refln_F_squared_sigma 
 _refln_observed_status 
   4   0   0    57324.83    50800.88    762.14 o 
   6   0   0     2427.65     2647.33     69.22 o 
   8   0   0     1000.56      804.70     24.64 o 
  10   0   0     2132.94     2042.52     80.23 o 
  12   0   0     1145.02     1146.77     50.27 o 
  14   0   0     4261.30     4010.41    130.87 o 
  16   0   0      838.18      867.62     51.81 o 
  18   0   0     3658.97     3608.96    119.90 o 
  20   0   0      141.92      228.05     39.09 o 
  22   0   0       29.93       -8.71     27.19 o 
   3   1   0     1968.72     1594.28     19.47 o 
   5   1   0     3349.77     3275.49     38.47 o 
   7   1   0    10493.67    10306.17    116.66 o 
   9   1   0     3508.66     3637.11     65.14 o 
  11   1   0     2168.03     2495.29     49.08 o 
  13   1   0      277.32      190.19     17.95 o 
  15   1   0      964.78      951.85     36.45 o 
  17   1   0       26.24       47.16     19.09 o 
  19   1   0       80.87       83.85     22.34 o 
  21   1   0        0.14        6.77     19.99 o 
  23   1   0       18.32        7.19     29.14 o 
   0   2   0    29518.73    27635.60    609.03 o 
   2   2   0     6662.23     7059.58     73.97 o 
   4   2   0      141.30       87.11      4.73 o 
   6   2   0     3691.72     3536.83     39.82 o 
   8   2   0       62.04       90.84      7.67 o 
  10   2   0     2045.54     2251.93     44.98 o 
  12   2   0      438.89      334.93     17.79 o 
  14   2   0     3112.42     3275.08     72.01 o 
  16   2   0      340.42      329.56     25.44 o 
  18   2   0       11.31       40.99     19.87 o 
  20   2   0      311.04      329.26     26.02 o 
  22   2   0      216.69      202.15     34.19 o 
   1   3   0      234.88      321.15      8.80 o 
   3   3   0     7441.13     7252.55     76.77 o 
   5   3   0    20609.37    19652.36    173.23 o 
   7   3   0        6.67        4.45      4.10 o 
   9   3   0     9051.38     8893.41    110.69 o 
  11   3   0     2862.87     2869.87     52.55 o 
  13   3   0       15.74       23.05     10.23 o 
  15   3   0      761.55      836.67     36.93 o 
  17   3   0      108.02      144.76     19.07 o 
  19   3   0       24.77       25.88     16.21 o 
  21   3   0      327.09      372.76     38.71 o 
   0   4   0    23856.25    23820.14    371.93 o 
   2   4   0     1981.62     1716.91     32.62 o 
   4   4   0      497.43      508.84     11.04 o 
   6   4   0     9192.63     9646.59    109.15 o 
   8   4   0    15685.44    16428.70    193.28 o 
  10   4   0     2542.00     2572.38     45.63 o 
  12   4   0     1481.40     1625.25     51.92 o 
  14   4   0       60.41       49.30     11.51 o 
  16   4   0      159.66      170.97     18.11 o 
  18   4   0        0.66      -16.43     16.43 o 
  20   4   0       26.11       38.48     20.69 o 
  22   4   0       84.52      130.96     37.30 o 
   1   5   0      352.75      297.31     10.46 o 
   3   5   0        1.29       10.56      5.39 o 
   5   5   0       70.99       51.65      6.23 o 
   7   5   0     2069.84     2221.04     33.39 o 
   9   5   0     3362.19     3419.94     54.91 o 
  11   5   0     3477.05     3648.32     58.47 o 
  13   5   0      135.69      134.06     15.49 o 
  15   5   0        7.90       13.17     13.36 o 
  17   5   0      152.76      181.13     22.98 o 
  19   5   0        0.79       -7.66     18.47 o 
  21   5   0        8.89       -2.88     23.65 o 
   0   6   0      293.18      351.12     24.87 o 
   2   6   0     1273.52     1301.78     21.62 o 
   4   6   0      858.46      956.34     18.88 o 
   6   6   0     2779.90     2718.89     40.30 o 
   8   6   0     1922.15     1983.97     49.27 o 
  10   6   0        0.05        0.41      8.59 o 
  12   6   0      624.61      601.85     24.75 o 
  14   6   0       66.48       76.06     17.05 o 
  16   6   0      102.39       85.70     19.56 o 
  18   6   0      324.47      313.54     28.04 o 
  20   6   0      185.18      132.85     36.38 o 
   1   7   0     1529.54     1319.32     22.98 o 
   3   7   0       38.58       23.43      5.84 o 
   5   7   0      115.61      131.10      9.06 o 
   7   7   0        1.03        0.48      6.19 o 
   9   7   0        9.63       26.03      7.51 o 
  11   7   0       42.97       20.35     11.24 o 
  13   7   0       67.06       48.24     19.23 o 
  15   7   0      429.78      449.30     28.34 o 
  17   7   0      151.25      138.96     26.49 o 
  19   7   0       14.54       24.89     38.19 o 
   0   8   0      652.95      780.03     23.91 o 
   2   8   0     1182.48     1204.91     23.34 o 
   4   8   0     3507.60     3780.00     58.69 o 
   6   8   0      143.66      152.56     11.08 o 
   8   8   0      232.00      223.94     11.15 o 
  10   8   0      958.74      831.43     22.02 o 
  12   8   0      266.18      212.35     24.10 o 
  14   8   0      209.16      201.23     26.03 o 
  16   8   0      596.36      678.25     41.93 o 
  18   8   0      670.72      675.97     53.80 o 
   1   9   0      106.22      100.84      8.85 o 
   3   9   0      289.56      302.29     12.98 o 
   5   9   0        9.13       10.02      8.27 o 
   7   9   0        0.18        6.48     10.76 o 
   9   9   0     1080.21      982.57     23.79 o 
  11   9   0      501.82      428.03     25.88 o 
  13   9   0      456.02      403.64     32.76 o 
  15   9   0      350.99      275.11     32.06 o 
  17   9   0       55.34       83.24     59.51 o 
   0  10   0     3994.93     4213.51     81.79 o 
   2  10   0      231.37      251.24     13.68 o 
   4  10   0       12.10       10.81     14.79 o 
   6  10   0       53.98       43.29     12.35 o 
   8  10   0      179.17      187.70     19.55 o 
  10  10   0      186.35      211.58     23.44 o 
  12  10   0       28.47       63.86     18.94 o 
  14  10   0      233.43      241.18     51.11 o 
   1  11   0       94.26       83.58     17.51 o 
   3  11   0      397.94      378.65     28.68 o 
   5  11   0     1876.03     1857.19     60.81 o 
   7  11   0     1621.05     1688.08     61.36 o 
   9  11   0      142.96      146.41     20.68 o 
  11  11   0      149.31      166.92     30.85 o 
  13  11   0       24.63        2.37     26.89 o 
   0  12   0      383.18      383.99     69.35 o 
   2  12   0       45.26       28.52     22.55 o 
   4  12   0      142.68      183.37     20.68 o 
   6  12   0        0.80        7.46     15.97 o 
   8  12   0       24.27       43.80     17.65 o 
  10  12   0        0.01       25.74     23.49 o 
   1  13   0       20.54        5.35     27.38 o 
   3  13   0       42.45       22.23     17.82 o 
 -23   1   1       49.82       41.17     28.45 o 
 -21   1   1        0.44        7.46     19.53 o 
 -19   1   1     1168.41     1176.58     45.99 o 
 -17   1   1     2287.63     2165.17     75.43 o 
 -15   1   1      864.06      900.31     35.26 o 
 -13   1   1      339.84      339.57     20.75 o 
 -11   1   1      134.26      166.63     13.34 o 
  -9   1   1     3149.77     3565.62     51.29 o 
  -7   1   1       20.90       20.14      5.62 o 
  -5   1   1     4346.46     4511.87     53.89 o 
  -3   1   1      928.40      701.31     11.54 o 
  -1   1   1    45930.62    27682.54    787.94 o 
   1   1   1    26533.57    19103.52    571.79 o 
   3   1   1    32977.72    29160.58    266.09 o 
   5   1   1    10193.55     9913.96    104.95 o 
   7   1   1     4397.43     4025.20     48.71 o 
   9   1   1     1141.29     1007.86     24.68 o 
  11   1   1     1389.40     1327.92     37.43 o 
  13   1   1     1653.38     1700.73     47.00 o 
  15   1   1     3427.41     3220.88     73.87 o 
  17   1   1     6403.70     6527.32    128.60 o 
  19   1   1     4864.86     4663.95    104.01 o 
  21   1   1       33.66       32.71     22.11 o 
  23   1   1       74.15      115.72     32.92 o 
 -22   2   1      678.06      694.24     50.54 o 
 -20   2   1       31.76       33.17     16.61 o 
 -18   2   1     2983.42     3092.36     67.63 o 
 -16   2   1      116.22       93.99     18.19 o 
 -14   2   1      719.79      795.94     31.55 o 
 -12   2   1     2975.25     3343.64     61.46 o 
 -10   2   1    11014.80    11972.23    157.15 o 
  -8   2   1    15349.49    15651.86    154.88 o 
  -6   2   1    30273.08    28827.99    290.91 o 
  -4   2   1     6951.67     6082.60     58.49 o 
  -2   2   1      545.78      472.68     14.74 o 
   0   2   1     7713.56     6944.23     78.04 o 
   2   2   1     5739.12     5572.20     55.90 o 
   4   2   1     5360.82     5298.18     55.33 o 
   6   2   1     1693.87     1737.41     21.00 o 
   8   2   1      408.91      340.11     12.80 o 
  10   2   1       71.31       85.66     11.27 o 
  12   2   1      357.65      373.54     19.13 o 
  14   2   1     1439.28     1448.32     56.91 o 
  16   2   1     1914.93     1986.23     74.02 o 
  18   2   1     2008.75     2052.87     65.83 o 
  20   2   1      174.81      240.54     41.11 o 
  22   2   1       16.10       26.37     26.38 o 
 -23   3   1      206.49      302.09     38.48 o 
 -21   3   1      134.95      125.13     28.71 o 
 -19   3   1      962.08      888.22     35.46 o 
 -17   3   1     5987.95     6064.02    105.90 o 
 -15   3   1     1461.01     1488.72     59.67 o 
 -13   3   1     1077.77     1132.00     29.26 o 
 -11   3   1     7779.83     8029.23    111.27 o 
  -9   3   1     4350.98     4817.96     70.79 o 
  -7   3   1     9742.11    10894.27    108.81 o 
  -5   3   1        1.24       10.08      3.68 o 
  -3   3   1    14148.94    12806.67    149.28 o 
  -1   3   1     2398.13     1760.91     22.58 o 
   1   3   1        8.20       25.39      4.29 o 
   3   3   1     6887.57     6736.94     67.89 o 
   5   3   1     4425.54     4309.10     44.87 o 
   7   3   1     7891.00     8118.88    101.48 o 
   9   3   1     1783.30     1857.49     35.86 o 
  11   3   1     1707.88     1720.97     31.75 o 
  13   3   1      482.41      444.70     15.75 o 
  15   3   1        4.93        0.42      9.08 o 
  17   3   1       28.11        4.67     11.74 o 
  19   3   1      172.91      168.04     24.87 o 
  21   3   1      168.59      184.20     39.22 o 
 -22   4   1       22.29       -4.55     25.55 o 
 -20   4   1       68.13       48.44     21.06 o 
 -18   4   1     2456.28     2597.09     68.83 o 
 -16   4   1       76.42       59.68     23.51 o 
 -14   4   1       73.34      124.31     15.66 o 
 -12   4   1       15.33       10.54      8.66 o 
 -10   4   1      829.82      747.56     20.94 o 
  -8   4   1     7456.58     8211.17     88.64 o 
  -6   4   1     5080.81     5402.48     60.16 o 
  -4   4   1      726.54      674.11     15.74 o 
  -2   4   1     2318.54     2441.33     31.82 o 
   0   4   1      613.57      639.95     15.43 o 
   2   4   1      780.83      618.40     11.68 o 
   4   4   1       52.47       35.79      5.88 o 
   6   4   1     1526.23     1804.18     23.91 o 
   8   4   1     3388.74     3588.56     52.47 o 
  10   4   1     4916.74     4932.93     95.26 o 
  12   4   1      218.42      167.88     13.51 o 
  14   4   1       73.57       69.99     12.69 o 
  16   4   1      366.25      371.17     23.17 o 
  18   4   1      308.31      298.42     27.59 o 
  20   4   1        0.81        5.08     20.48 o 
  22   4   1       35.33       15.97     27.83 o 
 -21   5   1       24.96       21.54     25.64 o 
 -19   5   1        8.51        6.58     18.27 o 
 -17   5   1      124.71      115.67     20.86 o 
 -15   5   1       50.98       75.91     15.93 o 
 -13   5   1      232.52      226.63     20.29 o 
 -11   5   1       81.71       87.28      9.25 o 
  -9   5   1      918.76     1015.43     22.64 o 
  -7   5   1    11630.83    13015.80    142.90 o 
  -5   5   1      288.59      295.24      9.41 o 
  -3   5   1     6531.06     7151.84     83.26 o 
  -1   5   1        1.42        2.54      6.27 o 
   1   5   1     2324.64     2459.95     30.95 o 
   3   5   1      843.41     1115.69     18.08 o 
   5   5   1    23636.59    23699.03    255.63 o 
   7   5   1     4175.59     4604.10     58.87 o 
   9   5   1      218.37      296.16     11.93 o 
  11   5   1     2440.33     2434.37     53.75 o 
  13   5   1      584.45      629.78     25.87 o 
  15   5   1        7.65       21.22     15.27 o 
  17   5   1       15.19       -1.44     16.29 o 
  19   5   1      149.50       74.80     22.40 o 
  21   5   1       42.55       30.61     28.62 o 
 -20   6   1       18.75       36.25     27.79 o 
 -18   6   1        3.43      -16.08     16.08 o 
 -16   6   1      100.82      105.08     19.68 o 
 -14   6   1        0.98      -11.56     11.56 o 
 -12   6   1       34.63       29.68     11.29 o 
 -10   6   1      178.65      153.73     11.50 o 
  -8   6   1      252.82      350.76     13.14 o 
  -6   6   1        9.97       10.19      5.98 o 
  -4   6   1      124.50      179.45      9.76 o 
  -2   6   1     1720.54     1514.00     29.68 o 
   0   6   1      272.27      450.97     10.87 o 
   2   6   1      128.00      167.07      9.98 o 
   4   6   1     2374.41     2259.45     32.66 o 
   6   6   1      910.33      773.70     17.54 o 
   8   6   1     1537.53     1784.59     33.21 o 
  10   6   1     1279.70     1153.41     28.61 o 
  12   6   1      743.95      797.88     23.14 o 
  14   6   1        0.01       11.58     14.55 o 
  16   6   1        9.30        4.44     15.62 o 
  18   6   1      152.12      113.97     23.77 o 
  20   6   1        0.52       25.92     29.68 o 
 -19   7   1        2.18       14.42     27.86 o 
 -17   7   1      757.60      821.63     45.46 o 
 -15   7   1      222.33      205.13     22.34 o 
 -13   7   1       15.79       32.61     14.29 o 
 -11   7   1      115.01      137.77     15.73 o 
  -9   7   1        1.98        5.72      6.07 o 
  -7   7   1      963.11     1006.48     19.59 o 
  -5   7   1      467.41      529.17     12.34 o 
  -3   7   1     2167.36     2096.50     42.30 o 
  -1   7   1        9.37        6.43      7.28 o 
   1   7   1      212.66      251.09      9.55 o 
   3   7   1       42.64       43.35      6.91 o 
   5   7   1      330.44      361.21     13.42 o 
   7   7   1      131.15       94.46      8.37 o 
   9   7   1       15.10        8.61      6.88 o 
  11   7   1       91.39      114.34     14.34 o 
  13   7   1      236.78      174.02     19.67 o 
  15   7   1      600.32      479.69     43.86 o 
  17   7   1       56.20       28.74     22.47 o 
  19   7   1       68.34       94.36     34.53 o 
 -18   8   1        0.40      -30.82     38.91 o 
 -16   8   1      691.20      656.73     41.22 o 
 -14   8   1     1601.11     1522.39     55.79 o 
 -12   8   1       58.51       69.41     18.75 o 
 -10   8   1       27.30       35.15     10.44 o 
  -8   8   1     1774.97     1773.02     29.14 o 
  -6   8   1        2.79        0.52      6.84 o 
  -4   8   1     1282.99     1458.07     35.95 o 
  -2   8   1     1050.58     1115.20     24.26 o 
   0   8   1      184.89      144.17      8.69 o 
   2   8   1       38.26       33.12      7.43 o 
   4   8   1       82.46       81.45      9.09 o 
   6   8   1        3.15       -3.15      8.66 o 
   8   8   1       31.99       19.09      7.61 o 
  10   8   1       47.23       34.79     10.02 o 
  12   8   1        8.12      -14.53     14.53 o 
  14   8   1     1041.59      931.21     55.67 o 
  16   8   1       18.27       71.42     23.93 o 
  18   8   1       77.76       66.93     32.38 o 
 -17   9   1      102.61       87.15     30.50 o 
 -15   9   1      153.70      169.24     27.01 o 
 -13   9   1        0.15       17.42     16.64 o 
 -11   9   1       13.49       49.72     17.95 o 
  -9   9   1       69.62       89.32     11.48 o 
  -7   9   1        1.99        4.51      9.95 o 
  -5   9   1       30.85       14.90      7.80 o 
  -3   9   1        6.68       -6.56      7.39 o 
  -1   9   1      968.80     1050.04     21.25 o 
   1   9   1     2104.82     2038.04     34.60 o 
   3   9   1      189.91      219.55     12.04 o 
   5   9   1      880.06      887.80     22.89 o 
   7   9   1      236.07      249.65     18.14 o 
   9   9   1        3.16        9.10     12.64 o 
  11   9   1      130.53      104.50     18.05 o 
  13   9   1     1222.73     1243.03     55.25 o 
  15   9   1       74.12       45.44     23.10 o 
 -14  10   1      674.98      771.14     67.17 o 
 -12  10   1     1005.24     1026.79     94.64 o 
 -10  10   1     2754.30     2607.90     71.42 o 
  -8  10   1        1.27       10.92     11.46 o 
  -6  10   1        8.78       11.52     11.65 o 
  -4  10   1      619.78      620.95     20.27 o 
  -2  10   1      153.69      213.33     18.69 o 
   0  10   1      831.05      872.83     21.35 o 
   2  10   1      568.79      625.79     20.05 o 
   4  10   1     2996.58     2927.31     74.15 o 
   6  10   1      842.50      798.07     38.41 o 
   8  10   1       32.04       22.13     14.79 o 
  10  10   1        0.00       -7.22     14.56 o 
  12  10   1       67.49       81.40     26.55 o 
  14  10   1      226.35      272.31     36.70 o 
 -13  11   1      238.28      218.16     27.07 o 
 -11  11   1      109.02      159.54     35.36 o 
  -9  11   1       40.46       27.86     17.68 o 
  -7  11   1        8.78        7.23     14.68 o 
  -5  11   1      821.01      856.85     32.72 o 
  -3  11   1     1782.19     1851.92     51.88 o 
  -1  11   1     4202.79     4265.38     75.24 o 
   1  11   1     1616.41     1666.35     46.68 o 
   3  11   1     1200.10     1261.86     58.07 o 
   5  11   1       38.04       47.67     16.62 o 
   7  11   1      449.00      443.80     29.17 o 
   9  11   1       35.28       13.40     17.01 o 
  11  11   1       18.48       14.22     24.78 o 
 -10  12   1       31.34       25.81     19.40 o 
  -8  12   1       12.61       -0.79     39.51 o 
  -6  12   1      145.85      143.06     21.32 o 
  -4  12   1      262.25      274.83     32.61 o 
  -2  12   1      333.06      371.08     24.69 o 
   0  12   1        0.02       -9.94     14.97 o 
   2  12   1       19.37       38.13     16.55 o 
   4  12   1      186.32      148.77     20.25 o 
   6  12   1      465.16      449.99     32.62 o 
   8  12   1      145.30      132.11     38.04 o 
  -5  13   1       11.14       -4.98     22.47 o 
  -3  13   1      971.12     1096.20     42.07 o 
  -1  13   1      531.02      616.52     34.19 o 
   1  13   1      134.01      168.66     34.94 o 
   3  13   1       56.11       68.26     18.97 o 
 -24   0   2      242.97      308.97     67.77 o 
 -22   0   2     1943.67     2191.53    169.27 o 
 -20   0   2      783.89      874.21     57.41 o 
 -18   0   2      308.19      301.39     36.23 o 
 -16   0   2     2021.67     1970.50     76.10 o 
 -14   0   2     6693.93     7075.72    181.49 o 
 -12   0   2     1716.12     1660.35     60.28 o 
 -10   0   2        7.18      -10.40     10.40 o 
  -8   0   2    22668.24    22290.07    343.64 o 
  -6   0   2    21226.38    21306.70    326.20 o 
  -4   0   2    83112.99    68816.82   1030.59 o 
  -2   0   2      303.96      155.46      7.00 o 
   0   0   2    31388.54    18292.55    851.18 o 
   2   0   2     4711.28     4644.52     57.38 o 
   4   0   2   105958.76    89870.26   1208.95 o 
   6   0   2     2034.98     1991.51     37.32 o 
   8   0   2     4810.06     4675.79    129.37 o 
  10   0   2        0.13        8.00     11.48 o 
  12   0   2     1831.72     2026.11     72.28 o 
  14   0   2     4975.52     4959.90    141.12 o 
  16   0   2      563.61      711.07     49.19 o 
  18   0   2    20484.33    20330.63    478.41 o 
  20   0   2      387.67      393.29     45.72 o 
  22   0   2      141.84      153.06     67.48 o 
 -23   1   2       11.75        7.57     26.27 o 
 -21   1   2      138.78      141.09     33.51 o 
 -19   1   2     3023.19     3187.16    105.71 o 
 -17   1   2      149.84      130.79     21.84 o 
 -15   1   2     3781.16     3766.05     80.09 o 
 -13   1   2     1991.03     2001.38     49.72 o 
 -11   1   2     5180.02     5388.48     87.25 o 
  -9   1   2     5172.64     4924.45     68.85 o 
  -7   1   2     6911.75     7008.97     81.49 o 
  -5   1   2      423.73      440.68      9.61 o 
  -3   1   2      444.43      347.16      6.47 o 
  -1   1   2    15973.77    15571.06    158.10 o 
   1   1   2    28537.91    25942.95    248.84 o 
   3   1   2     9616.59     9447.13     81.82 o 
   5   1   2    12018.35    11794.24    112.01 o 
   7   1   2      488.07      629.17     15.07 o 
   9   1   2      910.89      898.73     47.12 o 
  11   1   2      290.36      216.25     15.57 o 
  13   1   2       82.04      121.58     17.57 o 
  15   1   2      931.70      944.90     37.67 o 
  17   1   2     2106.15     2199.05     62.83 o 
  19   1   2       51.38       85.92     21.92 o 
  21   1   2      139.36      157.22     27.28 o 
 -22   2   2        1.88        5.02     24.08 o 
 -20   2   2      492.87      546.78     29.65 o 
 -18   2   2     7314.02     7041.08    135.11 o 
 -16   2   2     2764.67     2728.01     58.27 o 
 -14   2   2     2182.12     2100.37     42.74 o 
 -12   2   2     1227.75     1319.05     29.93 o 
 -10   2   2    46204.04    46950.09    575.08 o 
  -8   2   2     5201.45     5010.99     57.69 o 
  -6   2   2     2042.05     2039.45     24.65 o 
  -4   2   2     9734.27     9490.48     91.86 o 
  -2   2   2     9994.51     9420.92    102.10 o 
   0   2   2    18780.26    17957.14    184.21 o 
   2   2   2    40370.21    37450.50    340.41 o 
   4   2   2     3434.81     3367.66     35.65 o 
   6   2   2     1499.20     1451.41     23.39 o 
   8   2   2     2964.75     3158.43     45.75 o 
  10   2   2     1311.95     1289.03     27.80 o 
  12   2   2     1213.65     1201.96     38.20 o 
  14   2   2     1237.86     1270.53     72.74 o 
  16   2   2      485.15      477.19     29.43 o 
  18   2   2      521.08      545.94     34.00 o 
  20   2   2      257.03      266.35     29.21 o 
  22   2   2       40.00       44.86     45.73 o 
 -23   3   2       20.75       49.84     40.51 o 
 -21   3   2      201.80      231.51     33.55 o 
 -19   3   2      783.11      828.73     46.92 o 
 -17   3   2     2194.96     2234.35     60.14 o 
 -15   3   2       66.41       53.02     11.86 o 
 -13   3   2        4.99       32.75     10.19 o 
 -11   3   2     5997.55     6614.99    132.28 o 
  -9   3   2      216.82      187.89      8.13 o 
  -7   3   2     3319.43     3448.92     38.96 o 
  -5   3   2     1217.09     1337.81     18.07 o 
  -3   3   2    18934.49    17014.86    195.14 o 
  -1   3   2    13532.18    13316.09    158.10 o 
   1   3   2     1528.68     1497.81     17.53 o 
   3   3   2     5525.60     5467.49     56.75 o 
   5   3   2     8817.82     9214.23     88.72 o 
   7   3   2     6857.08     7868.32     92.78 o 
   9   3   2      823.30      972.20     19.47 o 
  11   3   2      484.87      461.29     15.44 o 
  13   3   2        5.01       10.87      8.50 o 
  15   3   2      128.71      129.51     17.36 o 
  17   3   2        0.60       20.01     11.25 o 
  19   3   2      290.74      344.51     30.96 o 
  21   3   2      153.99      197.73     33.94 o 
 -22   4   2      146.58       54.13     27.92 o 
 -20   4   2       38.35       21.69     19.54 o 
 -18   4   2     2079.90     2093.62     60.43 o 
 -16   4   2      709.86      693.84     38.73 o 
 -14   4   2       19.25       33.85      9.40 o 
 -12   4   2       44.09       17.17      8.44 o 
 -10   4   2        4.18        5.28      6.08 o 
  -8   4   2     4297.15     4562.04     61.33 o 
  -6   4   2     1301.00     1179.26     18.28 o 
  -4   4   2     9754.80    10236.34    122.00 o 
  -2   4   2        4.16        6.11      4.34 o 
   0   4   2     2119.01     2031.60     25.93 o 
   2   4   2     6190.85     6302.41     61.47 o 
   4   4   2     5921.90     6540.39     64.70 o 
   6   4   2    18173.30    18460.61    189.02 o 
   8   4   2     3059.38     3277.96     49.56 o 
  10   4   2     6744.08     7428.15    115.40 o 
  12   4   2     2644.97     2646.41     49.44 o 
  14   4   2      223.12      264.56     19.30 o 
  16   4   2       22.85       12.48     14.00 o 
  18   4   2      487.96      556.28     34.89 o 
  20   4   2       23.66       18.13     24.93 o 
 -21   5   2       77.32       20.04     24.62 o 
 -19   5   2      335.50      349.32     29.26 o 
 -17   5   2      290.05      249.64     25.19 o 
 -15   5   2       56.47       63.31     14.57 o 
 -13   5   2      620.86      683.81     26.26 o 
 -11   5   2      269.96      305.40     19.66 o 
  -9   5   2     1116.51     1149.33     24.03 o 
  -7   5   2     7923.43     8709.77     98.60 o 
  -5   5   2      231.91      243.35     16.42 o 
  -3   5   2      112.48       85.20      6.79 o 
  -1   5   2       18.16       14.02      7.13 o 
   1   5   2      744.63      674.88     13.17 o 
   3   5   2     1505.71     1580.23     24.18 o 
   5   5   2      752.66      856.82     17.58 o 
   7   5   2      172.38      135.24      7.06 o 
   9   5   2        5.01       -6.10      7.20 o 
  11   5   2     3307.52     3226.66     75.63 o 
  13   5   2        1.59      -11.04     11.04 o 
  15   5   2      206.62      191.48     21.59 o 
  17   5   2        0.00        0.90     16.15 o 
  19   5   2       18.45       45.13     43.62 o 
 -20   6   2       23.01       51.11     24.97 o 
 -18   6   2      232.17      191.49     24.32 o 
 -16   6   2      122.63      121.62     19.75 o 
 -14   6   2       29.87        4.60     12.23 o 
 -12   6   2       99.57      108.40     13.32 o 
 -10   6   2     2116.02     2158.98     37.55 o 
  -8   6   2        0.08        0.87      5.54 o 
  -6   6   2     6854.07     6984.07     96.37 o 
  -4   6   2     6318.13     6206.63     87.33 o 
  -2   6   2        0.29        0.15      7.01 o 
   0   6   2     6838.34     7100.45     97.41 o 
   2   6   2      133.29      124.66      7.74 o 
   4   6   2      107.02      112.92      7.84 o 
   6   6   2      683.40      710.82     15.89 o 
   8   6   2       36.23       18.28      8.27 o 
  10   6   2       97.01      102.57      9.79 o 
  12   6   2      762.73      795.74     25.12 o 
  14   6   2      136.83      176.23     20.87 o 
  16   6   2       41.88       20.11     16.90 o 
  18   6   2      213.82      247.44     33.02 o 
  20   6   2       78.15       40.95     32.50 o 
 -19   7   2        0.10      -12.44     25.82 o 
 -17   7   2       32.82       33.90     20.94 o 
 -15   7   2      110.40      119.20     19.61 o 
 -13   7   2      519.50      669.93     33.55 o 
 -11   7   2       97.59      100.68     11.74 o 
  -9   7   2       51.84       29.67      6.89 o 
  -7   7   2     3334.95     3055.72     42.48 o 
  -5   7   2       51.69       51.65      9.04 o 
  -3   7   2        8.10        8.82      9.03 o 
  -1   7   2     1637.82     1548.19     29.03 o 
   1   7   2      704.88      870.17     17.60 o 
   3   7   2      280.43      307.00     11.95 o 
   5   7   2      745.48      780.66     18.57 o 
   7   7   2        0.06        3.55      6.63 o 
   9   7   2      332.77      375.45     15.08 o 
  11   7   2      170.80      132.09     14.11 o 
  13   7   2       42.79       18.90     14.77 o 
  15   7   2      279.37      152.73     25.56 o 
  17   7   2      117.04       80.16     25.03 o 
  19   7   2       44.55       56.85     33.20 o 
 -18   8   2      766.01      621.35     96.70 o 
 -16   8   2      698.01      600.69     53.74 o 
 -14   8   2      131.29      132.62     23.58 o 
 -12   8   2      661.92      674.11     29.96 o 
 -10   8   2      731.58      691.04     19.59 o 
  -8   8   2       37.45       37.68      7.76 o 
  -6   8   2      112.52      144.93     11.08 o 
  -4   8   2       17.60       25.17     10.61 o 
  -2   8   2      574.92      571.93     21.83 o 
   0   8   2     1465.40     1455.86     25.92 o 
   2   8   2      619.99      564.88     16.56 o 
   4   8   2      440.61      443.00     15.55 o 
   6   8   2      642.67      707.56     22.38 o 
   8   8   2     3991.84     3893.38     51.37 o 
  10   8   2      546.87      499.27     24.13 o 
  12   8   2       50.43       22.26     14.99 o 
  14   8   2      521.21      428.62     36.98 o 
  16   8   2        9.75      -18.95     18.95 o 
 -17   9   2       42.46       18.26     25.33 o 
 -15   9   2       13.95       19.86     21.52 o 
 -13   9   2      143.60      119.64     20.32 o 
 -11   9   2      195.55      177.21     19.82 o 
  -9   9   2     1410.22     1348.96     35.48 o 
  -7   9   2      408.22      326.40     17.64 o 
  -5   9   2      111.51      106.81     15.09 o 
  -3   9   2      127.08       92.38     13.86 o 
  -1   9   2      653.67      622.42     16.11 o 
   1   9   2       48.62       57.04      8.73 o 
   3   9   2       85.76       83.87     10.12 o 
   5   9   2     1766.98     1669.83     32.94 o 
   7   9   2      152.88      100.67     15.69 o 
   9   9   2       77.31       87.57     13.87 o 
  11   9   2       10.75        1.13     12.93 o 
  13   9   2      429.66      359.89     32.06 o 
  15   9   2      433.64      375.66     35.24 o 
 -16  10   2      189.11      250.09     64.61 o 
 -14  10   2     2398.25     2373.10     73.80 o 
 -12  10   2      364.33      320.32     28.07 o 
 -10  10   2       50.67       73.33     18.99 o 
  -8  10   2      944.85      982.79     26.48 o 
  -6  10   2      984.21      984.03     26.30 o 
  -4  10   2       21.78      -16.97     16.97 o 
  -2  10   2      334.79      327.27     13.65 o 
   0  10   2     1834.66     1788.87     34.60 o 
   2  10   2     1356.72     1435.83     30.26 o 
   4  10   2     4250.80     4534.51     72.91 o 
   6  10   2      121.06      108.18     16.16 o 
   8  10   2       81.17      105.44     18.32 o 
  10  10   2       12.33       11.51     15.95 o 
  12  10   2       45.69       43.88     21.51 o 
  14  10   2      187.84      186.98     30.92 o 
 -13  11   2        0.05       -5.05     20.74 o 
 -11  11   2      259.31      223.18     24.45 o 
  -9  11   2       68.39       85.92     18.99 o 
  -7  11   2      105.11      122.41     17.60 o 
  -5  11   2        1.69      -11.85     11.85 o 
  -3  11   2        0.01       13.15     10.08 o 
  -1  11   2      615.44      586.15     21.48 o 
   1  11   2     1096.72     1121.41     34.76 o 
   3  11   2      303.31      325.05     23.41 o 
   5  11   2        9.05      -14.63     14.63 o 
   7  11   2     1136.57     1138.51     40.24 o 
   9  11   2       23.41       -9.15     23.24 o 
  11  11   2      338.27      419.82     67.71 o 
 -10  12   2       46.50       60.95     20.30 o 
  -8  12   2      301.01      269.42     24.90 o 
  -6  12   2      283.93      318.76     24.25 o 
  -4  12   2      179.02      187.87     19.66 o 
  -2  12   2       47.16       37.61     16.59 o 
   0  12   2      128.60      143.65     28.89 o 
   2  12   2      629.45      618.46     30.31 o 
   4  12   2       97.56       62.48     17.85 o 
   6  12   2      566.42      619.30     31.68 o 
   8  12   2       13.55        3.73     20.53 o 
  -3  13   2     2582.09     2728.78     67.87 o 
  -1  13   2      632.32      743.24     35.53 o 
   1  13   2       72.56       55.72     21.59 o 
   3  13   2       27.60       28.64     17.85 o 
 -23   1   3      136.24      106.43     29.55 o 
 -21   1   3       93.05      102.48     22.25 o 
 -19   1   3       27.94       18.31     17.95 o 
 -17   1   3     1229.87     1212.84     42.37 o 
 -15   1   3       11.21       -4.97     12.77 o 
 -13   1   3     1130.41     1160.99     32.04 o 
 -11   1   3      380.57      245.17     15.13 o 
  -9   1   3     1863.88     1781.13     28.49 o 
  -7   1   3        6.46       -4.48      4.48 o 
  -5   1   3    19847.30    18755.91    179.28 o 
  -3   1   3    17058.74    15780.42    142.61 o 
  -1   1   3     9505.09     9514.09     97.61 o 
   1   1   3       17.39       10.95      2.99 o 
   3   1   3     8100.92     7706.87     65.84 o 
   5   1   3     7242.71     7387.01     70.23 o 
   7   1   3     1753.89     1318.03     21.12 o 
   9   1   3     1355.96     1441.99     31.16 o 
  11   1   3     1597.54     1664.26     39.83 o 
  13   1   3      133.80      187.76     30.67 o 
  15   1   3       37.50       44.23     17.38 o 
  17   1   3      119.68      114.03     23.28 o 
  19   1   3     1987.64     2212.00     68.55 o 
  21   1   3      191.08      178.13     29.40 o 
 -24   2   3       27.08       16.95     31.91 o 
 -22   2   3       34.76       54.08     24.53 o 
 -20   2   3       31.29       43.79     16.39 o 
 -18   2   3     2418.61     2429.12     57.40 o 
 -16   2   3     1591.85     1592.45     41.85 o 
 -14   2   3       58.40       84.60     12.40 o 
 -12   2   3     1905.00     1910.79     37.36 o 
 -10   2   3      101.30      104.34      9.98 o 
  -8   2   3     1239.99     1207.86     21.34 o 
  -6   2   3      255.49      227.42      7.29 o 
  -4   2   3    32081.95    29859.31    279.39 o 
  -2   2   3     3583.29     3593.34     42.20 o 
   0   2   3    55466.63    51836.38    449.09 o 
   2   2   3     2986.96     3169.16     33.32 o 
   4   2   3       50.52       77.88      4.84 o 
   6   2   3     8119.39     8786.96     90.98 o 
   8   2   3     3303.94     3732.56     47.18 o 
  10   2   3      104.86      117.19      9.86 o 
  12   2   3     1196.49     1101.26     38.31 o 
  14   2   3       74.49       83.34     13.92 o 
  16   2   3      509.69      555.42     26.09 o 
  18   2   3     3040.63     3246.04     68.58 o 
  20   2   3       32.39        5.85     21.14 o 
 -23   3   3      364.22      405.52     57.54 o 
 -21   3   3       81.16      101.15     22.21 o 
 -19   3   3     1421.08     1383.74     42.79 o 
 -17   3   3    11814.27    11561.81    177.91 o 
 -15   3   3       92.76       73.39     12.15 o 
 -13   3   3     1473.83     1522.65     33.48 o 
 -11   3   3     2279.42     2563.38     42.90 o 
  -9   3   3       38.99       78.29      6.66 o 
  -7   3   3     1516.62     1497.55     21.06 o 
  -5   3   3     9967.28     9180.53     95.79 o 
  -3   3   3     7124.46     6948.49     91.66 o 
  -1   3   3     4957.04     4697.23     64.77 o 
   1   3   3    55718.30    53528.13    445.69 o 
   3   3   3     7873.61     8040.95     86.45 o 
   5   3   3     1977.51     1767.85     25.59 o 
   7   3   3     5098.04     5601.72     74.87 o 
   9   3   3     1364.13     1547.04     25.79 o 
  11   3   3       44.41       62.50      9.08 o 
  13   3   3        0.00       10.12      8.86 o 
  15   3   3       31.36       43.90     11.46 o 
  17   3   3      440.76      419.67     21.77 o 
  19   3   3      161.05      146.31     25.48 o 
  21   3   3      266.82      292.90     38.48 o 
 -22   4   3        0.86       -0.03     24.69 o 
 -20   4   3      244.88      230.51     26.22 o 
 -18   4   3      312.58      196.13     24.11 o 
 -16   4   3       14.22        4.69      6.65 o 
 -14   4   3     2628.73     2658.82     42.47 o 
 -12   4   3        1.96        7.99      5.90 o 
 -10   4   3      130.25      159.84     11.47 o 
  -8   4   3       58.52       61.07      7.88 o 
  -6   4   3      571.39      631.06     12.73 o 
  -4   4   3       13.83       17.17      5.37 o 
  -2   4   3     2640.73     2620.48     41.00 o 
   0   4   3      119.92      163.51      5.84 o 
   2   4   3     2034.03     1923.07     28.21 o 
   4   4   3     1194.02     1291.48     26.63 o 
   6   4   3      999.70      968.83     19.12 o 
   8   4   3      433.58      573.84     19.37 o 
  10   4   3     5635.07     5246.61     81.15 o 
  12   4   3     2916.63     3121.87     59.26 o 
  14   4   3        0.09        5.38     12.65 o 
  16   4   3      248.26      244.48     21.32 o 
  18   4   3        9.71        7.04     19.14 o 
  20   4   3       48.47       38.12     32.60 o 
 -21   5   3      543.92      509.27     41.38 o 
 -19   5   3      251.54      308.16     28.10 o 
 -17   5   3       24.00      -15.26     15.26 o 
 -15   5   3       76.96       97.67     15.68 o 
 -13   5   3      185.23      201.87     16.31 o 
 -11   5   3      595.42      595.99     20.18 o 
  -9   5   3     1360.78     1223.09     24.78 o 
  -7   5   3      375.32      335.04     10.47 o 
  -5   5   3     1550.07     1711.90     29.10 o 
  -3   5   3     4648.51     4664.95     74.85 o 
  -1   5   3     4083.82     3886.24     46.33 o 
   1   5   3     1146.85     1268.39     17.54 o 
   3   5   3      200.76      190.63      6.90 o 
   5   5   3      239.18      226.06      8.21 o 
   7   5   3      118.89      104.44      7.35 o 
   9   5   3     6068.70     6375.16     87.09 o 
  11   5   3      410.51      373.51     24.13 o 
  13   5   3       47.17       16.48     14.52 o 
  15   5   3      489.78      452.65     29.01 o 
  17   5   3       82.32       85.86     21.35 o 
  19   5   3        0.04      -13.41     19.60 o 
 -20   6   3       16.42       -0.35     21.90 o 
 -18   6   3      363.92      338.96     28.40 o 
 -16   6   3      571.82      599.40     35.69 o 
 -14   6   3        2.80       -9.18     11.33 o 
 -12   6   3      574.05      608.30     21.81 o 
 -10   6   3       46.22       28.39      8.32 o 
  -8   6   3     1782.80     1685.49     28.28 o 
  -6   6   3       49.78       16.87      7.26 o 
  -4   6   3    10622.36    10876.29    157.31 o 
  -2   6   3     2971.11     2763.27     41.44 o 
   0   6   3     3325.27     3314.09     42.76 o 
   2   6   3     1669.85     1815.04     32.32 o 
   4   6   3      576.25      744.16     16.88 o 
   6   6   3     3248.25     3070.10     37.59 o 
   8   6   3     1523.52     1664.78     29.67 o 
  10   6   3      146.08      177.70     11.99 o 
  12   6   3       49.47       63.37     12.08 o 
  14   6   3       94.04      100.55     19.23 o 
  16   6   3       12.68        1.16     16.53 o 
  18   6   3       61.09       91.19     27.55 o 
 -19   7   3      147.67      142.16     56.35 o 
 -17   7   3      300.71      385.35     28.64 o 
 -15   7   3      589.80      544.91     30.11 o 
 -13   7   3       82.62       68.87     15.22 o 
 -11   7   3        0.24       -6.91      8.85 o 
  -9   7   3     1123.11     1097.12     21.58 o 
  -7   7   3       77.67       51.44      8.55 o 
  -5   7   3     8169.21     8050.31    121.86 o 
  -3   7   3     3637.60     3812.61     70.14 o 
  -1   7   3      325.35      300.11     13.21 o 
   1   7   3     3039.07     3028.67     41.45 o 
   3   7   3     1207.75     1182.82     23.86 o 
   5   7   3       13.46        1.10      7.28 o 
   7   7   3       75.74       95.50      8.71 o 
   9   7   3      934.28     1028.63     23.92 o 
  11   7   3      264.33      241.26     16.55 o 
  13   7   3       67.27       61.55     19.95 o 
  15   7   3        6.83       50.06     30.78 o 
  17   7   3       60.60       74.76     25.36 o 
 -18   8   3      116.26      179.55     34.27 o 
 -16   8   3      149.84      184.44     41.10 o 
 -14   8   3       18.03       27.43     23.01 o 
 -12   8   3      217.54      233.68     17.29 o 
 -10   8   3        0.19       -1.68      5.88 o 
  -8   8   3     1407.19     1318.05     24.80 o 
  -6   8   3      690.48      723.32     23.58 o 
  -4   8   3      154.07      170.21     15.01 o 
  -2   8   3     2176.34     2212.56     41.99 o 
   0   8   3       21.20        5.38      6.54 o 
   2   8   3      648.73      694.37     18.74 o 
   4   8   3      160.63      137.22     10.81 o 
   6   8   3       13.40       12.24      8.87 o 
   8   8   3      476.26      465.68     15.37 o 
  10   8   3       53.47       39.96     13.28 o 
  12   8   3      131.55       89.96     16.19 o 
  14   8   3      226.34      259.24     39.20 o 
  16   8   3       29.58       45.47     24.79 o 
 -17   9   3      226.97      184.56     34.64 o 
 -15   9   3        2.94        1.71     19.81 o 
 -13   9   3     1035.34     1071.05     40.63 o 
 -11   9   3      999.31      940.74     47.02 o 
  -9   9   3      573.06      570.90     20.38 o 
  -7   9   3     1075.77     1039.85     38.73 o 
  -5   9   3     1266.16     1385.76     42.61 o 
  -3   9   3      130.74      116.84     14.94 o 
  -1   9   3       22.58       31.65      7.11 o 
   1   9   3      217.76      178.04     11.42 o 
   3   9   3      465.05      459.74     16.75 o 
   5   9   3      798.84      878.60     23.92 o 
   7   9   3      686.95      700.75     32.94 o 
   9   9   3       17.22        0.20     13.38 o 
  11   9   3      528.51      452.80     23.83 o 
  13   9   3      202.26      162.38     26.48 o 
  15   9   3      127.86      131.60     32.51 o 
 -16  10   3        8.09      -14.33     22.20 o 
 -14  10   3      314.85      238.34     27.95 o 
 -12  10   3       21.96       25.15     18.83 o 
 -10  10   3      198.64      242.17     29.99 o 
  -8  10   3       12.10       24.29      8.69 o 
  -6  10   3        8.23       -7.15     41.71 o 
  -4  10   3      228.66      219.63     26.14 o 
  -2  10   3      462.04      494.32     27.32 o 
   0  10   3     1041.20     1072.93     25.06 o 
   2  10   3     2419.53     2199.69     43.01 o 
   4  10   3     3709.55     3647.42     69.53 o 
   6  10   3      278.39      272.04     19.87 o 
   8  10   3     1009.06     1063.20     38.34 o 
  10  10   3        8.08       22.43     23.73 o 
  12  10   3       20.58       14.13     19.40 o 
 -13  11   3     1308.09     1325.22     53.03 o 
 -11  11   3       68.96       98.78     21.29 o 
  -9  11   3      895.85      924.35     69.88 o 
  -7  11   3      787.02      843.31     32.86 o 
  -5  11   3      226.99      240.71     34.10 o 
  -3  11   3      194.66      218.39     23.27 o 
  -1  11   3      363.91      384.47     20.23 o 
   1  11   3       25.74       26.19     13.92 o 
   3  11   3     4165.13     4272.39     79.62 o 
   5  11   3      609.49      616.45     30.09 o 
   7  11   3      246.68      295.80     30.13 o 
   9  11   3       38.78        8.70     21.28 o 
  11  11   3      240.45      199.79     29.96 o 
 -10  12   3       62.15       65.99     22.66 o 
  -8  12   3      415.89      464.18     28.35 o 
  -6  12   3      416.90      414.98     74.73 o 
  -4  12   3      179.73      173.87     22.20 o 
  -2  12   3       59.07       57.72     16.09 o 
   0  12   3       73.45       76.64     17.80 o 
   2  12   3      115.22      117.32     19.73 o 
   4  12   3       87.11       53.09     19.52 o 
   6  12   3      269.65      256.42     29.88 o 
   8  12   3       48.27       32.33     22.92 o 
  -3  13   3       57.28       94.65     21.11 o 
  -1  13   3      221.87      182.94     27.83 o 
   1  13   3      375.11      434.20     38.05 o 
 -24   0   4       45.77       79.97     52.84 o 
 -22   0   4       15.19       20.22     28.56 o 
 -20   0   4       76.19       73.97     31.66 o 
 -18   0   4       95.96       94.76     26.85 o 
 -16   0   4      105.90       85.12     24.14 o 
 -14   0   4     5293.13     5470.15    164.39 o 
 -12   0   4     5508.56     5911.15    151.06 o 
 -10   0   4    36499.00    39667.39    698.26 o 
  -8   0   4     4720.92     4366.25     77.76 o 
  -6   0   4      895.93      846.48     19.69 o 
  -4   0   4    53881.80    49249.26    590.77 o 
  -2   0   4      637.50      813.43     15.49 o 
   0   0   4    27187.72    24842.12    331.30 o 
   2   0   4    43229.51    39980.57    432.45 o 
   4   0   4    33373.91    30427.88    350.23 o 
   6   0   4    13683.72    13452.97    176.19 o 
   8   0   4       82.50       31.58     13.13 o 
  10   0   4      978.85      933.71     84.35 o 
  12   0   4        5.81      -18.15     18.15 o 
  14   0   4      140.20      178.11     37.19 o 
  16   0   4      456.29      469.11    105.24 o 
  18   0   4       11.55       34.19     30.44 o 
  20   0   4       52.65       57.53     33.72 o 
 -23   1   4        2.98        5.29     24.32 o 
 -21   1   4       52.46       72.56     18.52 o 
 -19   1   4      183.80      165.01     19.26 o 
 -17   1   4        1.92       -7.58     12.31 o 
 -15   1   4      570.68      505.37     23.05 o 
 -13   1   4       10.30        1.11      8.44 o 
 -11   1   4       53.63      114.95     11.15 o 
  -9   1   4      163.58      138.02      9.44 o 
  -7   1   4     2870.25     2641.31     33.68 o 
  -5   1   4     6464.44     6252.40     60.64 o 
  -3   1   4     6247.21     5759.53     52.66 o 
  -1   1   4    62858.27    57907.79    544.01 o 
   1   1   4    64546.05    56806.00    470.97 o 
   3   1   4    11184.48    11209.58     94.54 o 
   5   1   4     2676.35     2946.36     32.79 o 
   7   1   4     2435.67     2489.07     35.55 o 
   9   1   4     2242.86     2474.51     43.72 o 
  11   1   4        6.23       12.57      9.62 o 
  13   1   4      180.05      246.31     28.91 o 
  15   1   4      257.95      258.18     24.56 o 
  17   1   4      830.96      896.13     34.48 o 
  19   1   4       19.65       20.74     18.65 o 
  21   1   4       23.31       17.12     23.33 o 
 -24   2   4        9.84       18.66     27.54 o 
 -22   2   4      260.41      259.19     40.08 o 
 -20   2   4       39.52       67.66     17.01 o 
 -18   2   4     3138.14     3326.31     69.06 o 
 -16   2   4     1667.77     1885.91     45.89 o 
 -14   2   4      511.40      392.43     18.29 o 
 -12   2   4     1777.97     1628.69     33.53 o 
 -10   2   4     1514.70     1277.79     27.15 o 
  -8   2   4      565.40      567.23     12.57 o 
  -6   2   4      787.88      768.56     18.66 o 
  -4   2   4    12934.11    12844.53    113.09 o 
  -2   2   4    37037.15    34860.52    313.28 o 
   0   2   4   170502.88   138602.36   1303.20 o 
   2   2   4    36860.68    34617.31    300.80 o 
   4   2   4     8576.14     8578.77     91.55 o 
   6   2   4       73.12       80.97      6.73 o 
   8   2   4    24891.77    25486.45    279.45 o 
  10   2   4      192.70      219.25     13.26 o 
  12   2   4     1425.45     1570.16     34.95 o 
  14   2   4       15.81       22.95     12.80 o 
  16   2   4     1266.45     1370.92     40.37 o 
  18   2   4      762.65      736.14     32.13 o 
  20   2   4        0.01       -7.31     24.13 o 
 -23   3   4      115.25      153.79     31.16 o 
 -21   3   4       10.37       -2.30     17.27 o 
 -19   3   4        0.49       15.76     14.46 o 
 -17   3   4     3485.88     3563.65     78.87 o 
 -15   3   4       11.13       10.17     10.40 o 
 -13   3   4      136.14      106.86     11.70 o 
 -11   3   4     1137.21     1019.49     31.24 o 
  -9   3   4     4593.23     5223.97     59.86 o 
  -7   3   4     2664.78     3022.78     39.72 o 
  -5   3   4     1272.52     1225.14     18.55 o 
  -3   3   4    10226.01    10411.04    114.70 o 
  -1   3   4     1123.24      772.74     16.15 o 
   1   3   4    52548.80    50046.84    416.60 o 
   3   3   4      336.18      291.92      8.21 o 
   5   3   4      769.89      944.36     16.69 o 
   7   3   4     3065.62     3514.46     48.00 o 
   9   3   4      702.32      785.08     18.82 o 
  11   3   4       12.08       14.74      8.77 o 
  13   3   4      757.20      658.34     30.68 o 
  15   3   4      165.26      201.88     17.35 o 
  17   3   4     1302.75     1259.59     43.85 o 
  19   3   4      361.18      410.99     33.77 o 
 -22   4   4       23.73       27.58     24.41 o 
 -20   4   4        0.07       -6.76     17.34 o 
 -18   4   4      453.31      536.63     32.36 o 
 -16   4   4       17.78       51.54     11.27 o 
 -14   4   4      475.96      432.17     22.35 o 
 -12   4   4     1130.87     1002.39     21.49 o 
 -10   4   4      419.30      447.47     21.55 o 
  -8   4   4      617.48      685.88     19.01 o 
  -6   4   4      747.28      691.24     14.56 o 
  -4   4   4    14882.03    13986.67    177.59 o 
  -2   4   4     6692.46     6711.46     84.63 o 
   0   4   4    13169.20    13425.31    132.80 o 
   2   4   4    12656.58    12481.44    122.27 o 
   4   4   4      106.27      121.31      8.00 o 
   6   4   4      463.46      631.15     14.75 o 
   8   4   4      624.16      894.97     23.48 o 
  10   4   4     1909.47     1897.20     40.37 o 
  12   4   4     1023.26     1101.57     32.92 o 
  14   4   4       12.54       -0.24     12.92 o 
  16   4   4        1.64      -14.28     14.28 o 
  18   4   4      148.43      181.95     26.43 o 
  20   4   4      126.03      141.31     32.07 o 
 -21   5   4        4.28       -0.56     27.28 o 
 -19   5   4      170.20      170.48     37.90 o 
 -17   5   4       90.75       79.03     20.03 o 
 -15   5   4      237.88      215.24     18.74 o 
 -13   5   4       69.91       68.94     12.78 o 
 -11   5   4      584.98      680.33     23.81 o 
  -9   5   4     1732.86     1819.36     31.95 o 
  -7   5   4       41.49       64.72      6.11 o 
  -5   5   4       18.90       12.81      7.30 o 
  -3   5   4      776.16      827.32     23.69 o 
  -1   5   4       25.37       72.60      9.08 o 
   1   5   4      380.26      381.99     10.97 o 
   3   5   4     3711.77     3674.71     42.40 o 
   5   5   4        2.21        8.45      4.45 o 
   7   5   4      153.21      156.52      8.63 o 
   9   5   4      617.70      577.54     18.05 o 
  11   5   4      906.51     1037.12     29.60 o 
  13   5   4       44.68       82.59     16.86 o 
  15   5   4        6.67        8.73     16.49 o 
  17   5   4        5.55      -17.90     17.90 o 
  19   5   4       71.66       80.02     35.53 o 
 -20   6   4      386.75      442.64     37.70 o 
 -18   6   4      237.54      241.05     25.96 o 
 -16   6   4      773.48      809.99     45.18 o 
 -14   6   4      499.29      530.59     24.19 o 
 -12   6   4        9.17       17.03      9.43 o 
 -10   6   4     3345.65     3455.84     65.14 o 
  -8   6   4      318.79      371.92     12.08 o 
  -6   6   4      566.30      553.88     18.27 o 
  -4   6   4     1358.53     1477.24     40.88 o 
  -2   6   4     1192.26     1283.22     24.59 o 
   0   6   4      260.92      326.33     11.20 o 
   2   6   4      179.60      220.10     13.62 o 
   4   6   4       21.96        6.77      7.71 o 
   6   6   4      728.61      630.94     18.50 o 
   8   6   4     5119.93     5500.53     77.44 o 
  10   6   4      102.74      150.79     12.76 o 
  12   6   4      864.00      979.14     31.55 o 
  14   6   4      986.98      975.51     39.35 o 
  16   6   4      401.36      462.46     37.57 o 
  18   6   4        9.23       -9.06     32.63 o 
 -19   7   4       59.64       28.73     68.77 o 
 -17   7   4       44.47       61.23     20.14 o 
 -15   7   4      765.70      791.25     35.22 o 
 -13   7   4     1343.01     1451.18     38.50 o 
 -11   7   4      323.95      269.30     15.11 o 
  -9   7   4       68.67       73.74     10.92 o 
  -7   7   4      669.72      766.58     25.58 o 
  -5   7   4      103.82       91.90     11.34 o 
  -3   7   4     1178.73     1242.03     38.95 o 
  -1   7   4      402.29      377.84     12.41 o 
   1   7   4        2.42       -6.10      6.10 o 
   3   7   4      242.27      268.89     12.05 o 
   5   7   4      622.44      724.01     19.53 o 
   7   7   4      861.05      789.02     17.85 o 
   9   7   4      340.57      344.25     12.89 o 
  11   7   4     2061.83     1794.53     39.42 o 
  13   7   4       65.87       46.62     21.99 o 
  15   7   4        8.44       16.62     22.41 o 
  17   7   4      303.77      239.36     32.88 o 
 -18   8   4      776.17      862.51     57.67 o 
 -16   8   4       25.91       31.91     21.46 o 
 -14   8   4     1694.45     1668.18     58.27 o 
 -12   8   4      430.29      494.96     22.30 o 
 -10   8   4      450.77      451.67     19.27 o 
  -8   8   4      687.95      684.21     16.36 o 
  -6   8   4      293.19      389.57     26.97 o 
  -4   8   4      140.59      153.20     11.77 o 
  -2   8   4        4.80        3.99      8.39 o 
   0   8   4     2083.86     2167.55     33.49 o 
   2   8   4       77.88      121.01     12.54 o 
   4   8   4      126.48      148.28     11.17 o 
   6   8   4     2442.76     2480.73     51.73 o 
   8   8   4      437.08      441.53     18.21 o 
  10   8   4        2.69        0.63     15.05 o 
  12   8   4        1.61       43.54     17.59 o 
  14   8   4       60.11       91.89     27.54 o 
  16   8   4        2.57       -4.85     22.15 o 
 -17   9   4       80.20       76.00     29.69 o 
 -15   9   4      232.31      173.54     39.09 o 
 -13   9   4       24.62        7.90     18.78 o 
 -11   9   4     1269.58     1258.95     35.14 o 
  -9   9   4     1359.79     1447.00     32.08 o 
  -7   9   4      104.91       89.42     13.75 o 
  -5   9   4       95.14      111.24     17.75 o 
  -3   9   4      946.01      920.32     33.32 o 
  -1   9   4      218.67      199.34     10.27 o 
   1   9   4      442.77      487.61     16.78 o 
   3   9   4      742.91      734.23     27.27 o 
   5   9   4       78.94       64.26     12.27 o 
   7   9   4       14.03        0.07     15.10 o 
   9   9   4       57.78       55.03     12.96 o 
  11   9   4       19.69       40.71     18.26 o 
  13   9   4        2.77       16.25     23.76 o 
  15   9   4      143.30      125.47     42.79 o 
 -16  10   4      359.85      382.49     34.85 o 
 -14  10   4       69.20       74.02     22.17 o 
 -12  10   4       24.36       10.32     25.25 o 
 -10  10   4     1221.11     1101.53     46.19 o 
  -8  10   4      221.76      258.91     25.00 o 
  -6  10   4        9.46       -3.73     23.13 o 
  -4  10   4       44.43       53.32     17.96 o 
  -2  10   4        1.67        7.77     13.26 o 
   0  10   4      144.68      136.50     12.41 o 
   2  10   4     1052.74     1071.85     30.58 o 
   4  10   4     4288.63     4370.51     80.74 o 
   6  10   4      319.21      316.80     20.57 o 
   8  10   4       96.58       70.19     29.98 o 
  10  10   4        0.76        0.77     24.17 o 
  12  10   4        1.36        6.20     18.57 o 
 -13  11   4       19.90       26.02     19.30 o 
 -11  11   4        5.58        4.01     28.06 o 
  -9  11   4       10.17        3.10     13.65 o 
  -7  11   4      140.17      182.86     24.56 o 
  -5  11   4      957.72      927.60     45.14 o 
  -3  11   4      504.79      511.19     34.27 o 
  -1  11   4       56.04       68.98     11.42 o 
   1  11   4      987.77     1047.14     35.79 o 
   3  11   4      588.73      663.29     27.91 o 
   5  11   4       21.94       32.43     18.94 o 
   7  11   4      205.42      237.87     43.44 o 
   9  11   4        0.69       -8.10     20.83 o 
 -10  12   4        5.14       17.70     16.91 o 
  -8  12   4        1.15        4.33     27.73 o 
  -6  12   4       17.50        9.35     28.85 o 
  -4  12   4      128.31      132.15     33.77 o 
  -2  12   4      292.64      277.07     23.40 o 
   0  12   4      225.59      274.88     22.90 o 
   2  12   4       77.82       67.81     18.09 o 
   4  12   4       48.48       49.65     21.63 o 
   6  12   4       62.03       71.25     24.62 o 
  -3  13   4       63.60       54.99     25.41 o 
  -1  13   4      141.40      218.22     27.81 o 
 -23   1   5      309.34      265.76     33.82 o 
 -21   1   5      157.62      118.06     19.38 o 
 -19   1   5       31.23       27.42     14.61 o 
 -17   1   5       44.95       43.76     14.06 o 
 -15   1   5      209.91      263.77     22.01 o 
 -13   1   5     1051.05     1099.19     28.06 o 
 -11   1   5     8157.52     9505.67    128.47 o 
  -9   1   5    13275.62    13089.79    156.87 o 
  -7   1   5     5134.84     4398.78     51.40 o 
  -5   1   5     2449.61     2487.92     28.11 o 
  -3   1   5      116.98       76.51      5.29 o 
  -1   1   5       47.09       84.50      5.61 o 
   1   1   5     8858.53     9497.03     83.87 o 
   3   1   5      250.56      205.11      6.53 o 
   5   1   5     1515.08     1418.60     20.79 o 
   7   1   5     2068.89     2168.07     36.77 o 
   9   1   5       43.73       25.10      8.84 o 
  11   1   5      846.70      865.43     28.87 o 
  13   1   5     1500.44     1682.29     43.39 o 
  15   1   5      161.14      207.51     19.96 o 
  17   1   5      400.09      383.01     25.48 o 
  19   1   5     1385.46     1466.47     47.54 o 
 -24   2   5       20.48       44.38     25.65 o 
 -22   2   5       14.19       13.27     20.31 o 
 -20   2   5       30.56       21.61     15.20 o 
 -18   2   5      146.18      143.57     23.69 o 
 -16   2   5     3614.70     3318.32     65.57 o 
 -14   2   5       81.65      124.80     15.31 o 
 -12   2   5       46.06       56.69      9.31 o 
 -10   2   5        6.50        5.53      7.10 o 
  -8   2   5      384.19      427.95     12.68 o 
  -6   2   5      143.07      116.59      6.78 o 
  -4   2   5     9119.28     8187.42     74.66 o 
  -2   2   5    13464.11    12413.17    128.35 o 
   0   2   5    50300.35    46613.61    467.11 o 
   2   2   5     4656.42     4777.96     49.21 o 
   4   2   5     2171.26     1911.61     25.80 o 
   6   2   5      213.41      201.49      9.06 o 
   8   2   5      412.05      370.23     14.26 o 
  10   2   5      371.61      393.58     24.53 o 
  12   2   5      241.20      233.59     15.66 o 
  14   2   5       14.83       12.41     12.99 o 
  16   2   5       23.72       -1.23     14.70 o 
  18   2   5     2689.51     2812.68     64.88 o 
  20   2   5        3.17       11.48     27.41 o 
 -23   3   5       12.85       22.76     24.84 o 
 -21   3   5      338.15      321.38     31.00 o 
 -19   3   5      785.96      800.25     40.31 o 
 -17   3   5        6.20      -12.41     13.06 o 
 -15   3   5      860.70      853.30     23.61 o 
 -13   3   5      792.53      860.55     24.40 o 
 -11   3   5      196.58      268.68     11.81 o 
  -9   3   5     3075.10     2806.22     38.23 o 
  -7   3   5      517.81      366.44     11.53 o 
  -5   3   5     3161.53     3155.62     38.12 o 
  -3   3   5     1028.08     1085.31     18.80 o 
  -1   3   5      768.51      861.85     13.85 o 
   1   3   5    22482.79    21544.78    220.56 o 
   3   3   5     2552.67     2668.05     33.37 o 
   5   3   5      236.71      223.31     10.21 o 
   7   3   5     4092.79     4501.56     64.19 o 
   9   3   5      247.21      296.60     13.48 o 
  11   3   5       44.70       97.78     11.62 o 
  13   3   5      705.34      714.51     24.23 o 
  15   3   5      576.81      546.56     25.59 o 
  17   3   5      205.54      224.08     20.64 o 
  19   3   5      652.72      666.78     47.65 o 
 -22   4   5      111.33       79.97     27.97 o 
 -20   4   5       99.15      124.09     22.22 o 
 -18   4   5     3762.64     3633.42     84.79 o 
 -16   4   5      902.88      844.60     23.63 o 
 -14   4   5       52.19       56.39     11.62 o 
 -12   4   5     1267.85     1358.08     25.99 o 
 -10   4   5     1233.31     1028.02     22.09 o 
  -8   4   5       66.36       66.72      7.79 o 
  -6   4   5      988.18      832.29     16.54 o 
  -4   4   5      878.17      834.20     15.86 o 
  -2   4   5    11739.90    12017.07    125.57 o 
   0   4   5      943.04      738.55     14.95 o 
   2   4   5        0.04       -0.73      5.24 o 
   4   4   5       46.72      111.47      8.18 o 
   6   4   5        0.25       -0.90      6.04 o 
   8   4   5     1396.87     1615.58     29.04 o 
  10   4   5     1067.39     1152.02     33.07 o 
  12   4   5      144.55      179.53     16.40 o 
  14   4   5      673.91      535.88     26.78 o 
  16   4   5      520.45      537.90     33.70 o 
  18   4   5       82.56       59.95     23.45 o 
 -21   5   5      118.82      124.66     28.90 o 
 -19   5   5       67.52       50.71     20.22 o 
 -17   5   5     2875.73     3003.17     73.92 o 
 -15   5   5      557.84      511.80     24.80 o 
 -13   5   5      363.90      380.30     22.57 o 
 -11   5   5      612.40      654.68     27.61 o 
  -9   5   5      269.42      226.01     11.45 o 
  -7   5   5      143.58      116.39      9.17 o 
  -5   5   5     1096.54     1266.07     27.46 o 
  -3   5   5     2743.87     2687.23     41.56 o 
  -1   5   5    11592.66    11126.79    124.84 o 
   1   5   5     1834.67     2270.11     34.46 o 
   3   5   5       42.49       44.00      8.33 o 
   5   5   5     4033.60     4058.41     50.19 o 
   7   5   5     1893.34     2121.09     32.33 o 
   9   5   5      399.47      416.04     17.02 o 
  11   5   5      140.86      146.71     12.41 o 
  13   5   5       27.07       27.01     16.12 o 
  15   5   5     2558.87     2463.53     66.22 o 
  17   5   5       56.29       47.70     21.78 o 
  19   5   5       66.86       82.71     61.02 o 
 -22   6   5       84.03      114.04     35.71 o 
 -20   6   5        2.16       -5.93     21.82 o 
 -18   6   5      636.15      621.32     35.04 o 
 -16   6   5        0.22      -17.88     17.88 o 
 -14   6   5      421.83      433.29     22.49 o 
 -12   6   5      450.34      482.00     19.31 o 
 -10   6   5     1622.74     1697.68     34.20 o 
  -8   6   5      960.56     1093.78     27.78 o 
  -6   6   5     3161.41     3331.78     54.59 o 
  -4   6   5     1273.81     1222.46     33.68 o 
  -2   6   5       47.89       35.13     10.09 o 
   0   6   5    11490.63    12092.79    135.87 o 
   2   6   5     3912.67     4162.29     57.43 o 
   4   6   5        0.73        6.83      6.64 o 
   6   6   5      201.67      251.37     11.41 o 
   8   6   5       65.99       59.89      7.41 o 
  10   6   5      926.49      930.17     21.73 o 
  12   6   5        4.09       17.99     13.25 o 
  14   6   5     1998.36     1961.59     56.69 o 
  16   6   5      179.22      158.58     27.76 o 
  18   6   5      187.64      241.43     62.60 o 
 -19   7   5      167.77      158.44     34.48 o 
 -17   7   5     1387.07     1435.36     62.26 o 
 -15   7   5     2823.35     2788.40     68.51 o 
 -13   7   5     2792.49     2733.70     56.34 o 
 -11   7   5       17.16       10.66     11.32 o 
  -9   7   5      121.71      116.39      9.09 o 
  -7   7   5     8187.52     8229.55    115.47 o 
  -5   7   5     5337.92     5503.92    101.59 o 
  -3   7   5     1188.79     1500.88     29.12 o 
  -1   7   5        4.81        3.37      6.38 o 
   1   7   5        6.55        1.69      6.13 o 
   3   7   5     1282.16     1298.04     25.61 o 
   5   7   5       12.96       11.01      6.35 o 
   7   7   5      404.27      360.04     13.14 o 
   9   7   5      370.64      437.05     16.84 o 
  11   7   5      302.37      299.78     26.46 o 
  13   7   5      417.69      382.62     29.25 o 
  15   7   5      606.49      516.92     64.18 o 
  17   7   5       14.59       -1.59     24.19 o 
 -18   8   5      113.36      162.17     35.28 o 
 -16   8   5       83.99       86.71     23.43 o 
 -14   8   5     4521.93     4675.32    125.08 o 
 -12   8   5     1324.13     1218.29     33.79 o 
 -10   8   5     2102.69     2216.35     40.47 o 
  -8   8   5       13.24       13.34      8.03 o 
  -6   8   5     3702.08     3704.22     61.67 o 
  -4   8   5        0.19       -8.41      8.41 o 
  -2   8   5      495.10      561.50     17.85 o 
   0   8   5     1567.53     1510.67     28.65 o 
   2   8   5       26.69       23.80      9.55 o 
   4   8   5     1741.94     1735.40     45.11 o 
   6   8   5      483.47      547.06     17.46 o 
   8   8   5        0.26       -9.83     13.56 o 
  10   8   5        0.01       -8.95     15.43 o 
  12   8   5        5.15        5.70     17.10 o 
  14   8   5      303.99      335.51     33.19 o 
  16   8   5       31.58       48.95     39.99 o 
 -17   9   5        0.28       -8.54     38.62 o 
 -15   9   5      314.45      323.36     30.96 o 
 -13   9   5       40.93       20.30     17.25 o 
 -11   9   5     2232.73     2274.05     56.49 o 
  -9   9   5      141.49       89.69     13.11 o 
  -7   9   5      284.96      278.63     26.13 o 
  -5   9   5      460.54      472.66     24.64 o 
  -3   9   5       75.34      112.59     14.76 o 
  -1   9   5      269.79      264.93     14.71 o 
   1   9   5      270.87      283.40     15.01 o 
   3   9   5     1216.50     1295.16     29.14 o 
   5   9   5      299.31      255.69     17.79 o 
   7   9   5       13.63       19.38     12.99 o 
   9   9   5        1.82      -14.16     14.16 o 
  11   9   5       10.36       15.30     18.30 o 
  13   9   5       14.92      -14.04     19.11 o 
 -16  10   5       30.65      -21.34     21.34 o 
 -14  10   5      226.51      249.91     36.37 o 
 -12  10   5      114.87      138.26     22.48 o 
 -10  10   5      108.84      119.26     15.51 o 
  -8  10   5       12.29       40.42     18.69 o 
  -6  10   5        1.92      -11.71     22.79 o 
  -4  10   5      527.61      487.48     31.87 o 
  -2  10   5      968.88      879.43     50.42 o 
   0  10   5     1029.17      967.37     28.27 o 
   2  10   5        0.08      -13.55     13.55 o 
   4  10   5      135.42      143.32     16.27 o 
   6  10   5       53.13       44.13     17.55 o 
   8  10   5        0.34       -7.76     19.22 o 
  10  10   5       74.39       61.54     20.82 o 
  12  10   5        2.94      -18.95     18.95 o 
 -13  11   5        2.45       -6.97     18.06 o 
 -11  11   5      791.99      758.25     36.55 o 
  -9  11   5      725.61      693.93     53.43 o 
  -7  11   5       36.70       25.37     20.94 o 
  -5  11   5        3.13       16.83     19.39 o 
  -3  11   5       10.41        8.42     19.38 o 
  -1  11   5       80.61       82.67     15.90 o 
   1  11   5       97.64       87.14     20.62 o 
   3  11   5      492.77      476.16     28.22 o 
   5  11   5      556.12      443.44     28.84 o 
   7  11   5       16.41       24.78     21.58 o 
   9  11   5      134.34      180.53     29.37 o 
 -10  12   5        0.18       13.95     15.98 o 
  -8  12   5      209.53      201.02     39.44 o 
  -6  12   5      796.54      794.44     53.07 o 
  -4  12   5        3.58      -13.69     26.95 o 
  -2  12   5      121.97      138.92     20.18 o 
   0  12   5      213.20      256.13     25.89 o 
   2  12   5       46.50       56.74     21.56 o 
   4  12   5        3.64        9.04     21.63 o 
   6  12   5       49.17       35.40     23.98 o 
 -24   0   6        1.85      -17.37     42.35 o 
 -22   0   6      829.30      799.79     48.34 o 
 -20   0   6        0.14       36.19     27.35 o 
 -18   0   6      283.81      275.45     35.00 o 
 -16   0   6     3364.40     3182.76    107.97 o 
 -14   0   6     1033.61     1116.25     51.96 o 
 -12   0   6       81.73       88.03     16.69 o 
 -10   0   6    76188.78    78674.63   1163.11 o 
  -8   0   6     3934.28     4233.74     75.54 o 
  -6   0   6     1003.94     1372.00     28.33 o 
  -4   0   6      864.16      843.11     16.51 o 
  -2   0   6     2170.75     2333.90     36.37 o 
   0   0   6     1115.82     1029.31     24.62 o 
   2   0   6     4153.77     4313.66     63.21 o 
   4   0   6     3046.64     3206.91     55.24 o 
   6   0   6      922.14      783.19     23.29 o 
   8   0   6     9636.38     9879.89    176.73 o 
  10   0   6      448.09      479.83     28.39 o 
  12   0   6      492.54      557.00     32.27 o 
  14   0   6        0.03      -18.03     18.03 o 
  16   0   6       23.66       14.17     21.45 o 
  18   0   6     1264.03     1496.17     60.97 o 
  20   0   6     1144.35     1183.85     57.30 o 
 -23   1   6       64.35       36.11     29.70 o 
 -21   1   6        0.02        2.99     15.50 o 
 -19   1   6       35.39       67.68     15.95 o 
 -17   1   6      983.33      997.47     33.61 o 
 -15   1   6      231.88      232.10     17.65 o 
 -13   1   6      308.51      272.75     15.22 o 
 -11   1   6     8468.60     8786.12    120.18 o 
  -9   1   6     1170.37     1279.71     25.46 o 
  -7   1   6      510.37      536.59     12.14 o 
  -5   1   6       31.34       51.15      4.61 o 
  -3   1   6     5711.37     5416.15     54.69 o 
  -1   1   6      125.87      147.54      8.73 o 
   1   1   6     3008.81     3228.57     34.92 o 
   3   1   6      258.23      254.31      8.59 o 
   5   1   6       12.89        0.89      5.53 o 
   7   1   6      788.88      982.15     20.57 o 
   9   1   6      876.81      850.06     23.45 o 
  11   1   6      165.47      227.33     24.59 o 
  13   1   6      167.07      185.73     18.69 o 
  15   1   6      427.26      408.73     32.26 o 
  17   1   6      594.47      620.52     31.45 o 
  19   1   6      389.81      347.17     27.50 o 
 -24   2   6        5.73       35.30     38.41 o 
 -22   2   6     1144.00     1115.84     66.46 o 
 -20   2   6      667.52      623.98     29.46 o 
 -18   2   6      753.82      733.76     42.11 o 
 -16   2   6      244.05      323.00     20.23 o 
 -14   2   6     3456.43     3888.71     65.45 o 
 -12   2   6      165.10      192.59     18.81 o 
 -10   2   6     2881.78     3085.08     50.02 o 
  -8   2   6     1884.12     2135.32     33.94 o 
  -6   2   6     1254.08     1076.65     18.81 o 
  -4   2   6     3387.91     3644.50     43.48 o 
  -2   2   6     3211.87     3243.97     42.60 o 
   0   2   6    15854.53    16372.73    160.07 o 
   2   2   6        1.17       -1.75      5.05 o 
   4   2   6     8893.22     8305.33     92.64 o 
   6   2   6       68.94      100.49      8.67 o 
   8   2   6     1820.79     2066.38     36.50 o 
  10   2   6      734.11      714.02     21.57 o 
  12   2   6      291.61      272.49     17.07 o 
  14   2   6      361.83      380.57     22.95 o 
  16   2   6      230.28      252.36     21.69 o 
  18   2   6     1730.76     1839.30     71.51 o 
  20   2   6      590.99      604.02     84.71 o 
 -23   3   6       31.82       24.43     25.86 o 
 -21   3   6      430.54      274.59     28.38 o 
 -19   3   6     1008.12     1092.00     43.78 o 
 -17   3   6     2364.64     2469.06     55.21 o 
 -15   3   6       64.91       50.47     11.30 o 
 -13   3   6      765.77      836.96     27.75 o 
 -11   3   6     2410.83     2694.20     43.47 o 
  -9   3   6      158.05      181.56      9.07 o 
  -7   3   6      831.83      822.02     13.70 o 
  -5   3   6     2984.09     3073.01     43.67 o 
  -3   3   6    15834.22    15934.72    186.08 o 
  -1   3   6     2362.91     2453.65     33.84 o 
   1   3   6     4830.21     4654.33     58.36 o 
   3   3   6      431.06      446.26     13.30 o 
   5   3   6     3140.68     3036.34     51.08 o 
   7   3   6       26.66       32.59      8.60 o 
   9   3   6      241.14      279.96     14.89 o 
  11   3   6      519.97      449.77     28.80 o 
  13   3   6      372.99      372.17     19.23 o 
  15   3   6      848.65      794.45     32.76 o 
  17   3   6      536.64      491.35     27.08 o 
  19   3   6      140.38      137.54     54.79 o 
 -22   4   6      488.55      504.67     41.53 o 
 -20   4   6        0.26       -2.08     17.97 o 
 -18   4   6     2643.29     2870.78     72.69 o 
 -16   4   6     2669.74     2913.13     48.79 o 
 -14   4   6       18.37       17.30      9.02 o 
 -12   4   6      669.26      697.53     17.35 o 
 -10   4   6       16.99       18.87      6.83 o 
  -8   4   6      197.72      206.84     10.08 o 
  -6   4   6     4823.03     4712.62     58.56 o 
  -4   4   6      312.55      375.99     12.52 o 
  -2   4   6     9371.96     9465.98    101.39 o 
   0   4   6    10296.62    10610.95    120.00 o 
   2   4   6       62.03       62.78      7.34 o 
   4   4   6     3477.48     3279.35     72.52 o 
   6   4   6     3158.07     2993.09     41.18 o 
   8   4   6     1061.33     1051.34     28.21 o 
  10   4   6       42.45       60.26     10.77 o 
  12   4   6       17.30       25.81     11.58 o 
  14   4   6      822.26      827.41     36.83 o 
  16   4   6        3.42       42.88     20.70 o 
  18   4   6       10.91       11.33     21.75 o 
 -21   5   6      414.51      423.16     59.74 o 
 -19   5   6      103.83       73.93     20.49 o 
 -17   5   6     1810.26     1637.56     53.01 o 
 -15   5   6        0.14       -3.97     12.36 o 
 -13   5   6      601.91      501.94     20.30 o 
 -11   5   6      989.49     1009.14     26.33 o 
  -9   5   6     1152.35     1180.87     24.15 o 
  -7   5   6      856.74      847.06     18.17 o 
  -5   5   6     1136.99     1253.14     21.97 o 
  -3   5   6     4864.15     4661.69     51.89 o 
  -1   5   6     4247.73     4183.24     52.86 o 
   1   5   6    11367.74    11858.17    134.04 o 
   3   5   6     1170.99     1326.08     27.95 o 
   5   5   6      311.52      235.22     13.00 o 
   7   5   6      367.22      432.81     14.54 o 
   9   5   6      100.86      117.29     13.19 o 
  11   5   6      527.21      514.20     18.50 o 
  13   5   6      254.08      212.55     22.64 o 
  15   5   6      132.47       97.80     21.30 o 
  17   5   6      202.06      207.21     51.19 o 
 -22   6   6       24.68       40.94     26.05 o 
 -20   6   6      341.63      346.16     35.50 o 
 -18   6   6     1617.43     1679.01     54.42 o 
 -16   6   6     2834.99     2834.39     70.04 o 
 -14   6   6      684.38      758.97     40.62 o 
 -12   6   6      499.82      469.14     19.49 o 
 -10   6   6        0.71       -1.31      7.47 o 
  -8   6   6      137.13      166.31     10.11 o 
  -6   6   6     1298.10     1257.63     25.48 o 
  -4   6   6      546.58      539.39     17.87 o 
  -2   6   6      362.85      321.29     10.93 o 
   0   6   6     1081.48     1130.09     24.61 o 
   2   6   6      116.14      133.37     10.93 o 
   4   6   6        9.52        3.60      5.64 o 
   6   6   6     1599.81     1689.97     33.37 o 
   8   6   6     2793.59     2949.39     61.91 o 
  10   6   6       15.07       25.71     11.84 o 
  12   6   6      208.17      197.29     19.70 o 
  14   6   6     1901.61     1794.69     64.66 o 
  16   6   6      418.71      305.76     34.52 o 
 -19   7   6       62.62       52.84     31.42 o 
 -17   7   6       12.61       18.50     20.19 o 
 -15   7   6      750.58      795.19     35.93 o 
 -13   7   6      340.16      323.05     20.40 o 
 -11   7   6     2736.31     2744.75     49.45 o 
  -9   7   6       14.55       10.04      7.87 o 
  -7   7   6     4312.42     4408.90     70.60 o 
  -5   7   6      201.17      236.42     21.18 o 
  -3   7   6     2066.62     2314.50     47.32 o 
  -1   7   6       11.56        7.56      6.46 o 
   1   7   6      173.40      188.48     10.12 o 
   3   7   6        0.62       14.86      8.07 o 
   5   7   6     5776.38     5824.12     80.67 o 
   7   7   6     1552.96     1556.32     30.40 o 
   9   7   6       55.20       94.10     18.23 o 
  11   7   6      532.74      495.85     30.34 o 
  13   7   6        0.01        0.77     17.73 o 
  15   7   6       90.17       64.03     24.49 o 
 -18   8   6        8.02      -35.68     35.68 o 
 -16   8   6       89.09      135.43     25.83 o 
 -14   8   6     2032.09     2134.88     84.49 o 
 -12   8   6      147.53      163.93     16.07 o 
 -10   8   6       65.83       99.70     14.15 o 
  -8   8   6     3085.87     2913.07     61.30 o 
  -6   8   6        0.08       11.70     10.01 o 
  -4   8   6      244.21      234.96     14.34 o 
  -2   8   6      264.79      291.57     11.50 o 
   0   8   6      718.56      742.60     17.76 o 
   2   8   6       11.77       10.55      7.86 o 
   4   8   6     6769.48     6934.66    137.13 o 
   6   8   6       13.86       43.89     15.81 o 
   8   8   6      711.09      730.54     33.57 o 
  10   8   6       87.45      102.24     20.70 o 
  12   8   6        0.53       14.98     17.63 o 
  14   8   6       43.70       72.84     25.17 o 
 -17   9   6      192.27      162.65     33.58 o 
 -15   9   6        6.61       12.75     23.66 o 
 -13   9   6      143.35       85.36     32.98 o 
 -11   9   6      853.71      878.34     39.10 o 
  -9   9   6       58.78       25.45     14.72 o 
  -7   9   6      106.29       73.38     21.35 o 
  -5   9   6       85.17      128.06     24.89 o 
  -3   9   6       34.11       10.73     13.16 o 
  -1   9   6        2.38        0.34      8.39 o 
   1   9   6      935.16      963.01     35.76 o 
   3   9   6     1058.85      942.28     30.95 o 
   5   9   6     1080.32     1096.25     39.53 o 
   7   9   6     1359.55     1255.62     52.65 o 
   9   9   6      981.77      902.15     49.69 o 
  11   9   6        4.51       11.92     18.92 o 
  13   9   6        0.01       -6.52     19.84 o 
 -16  10   6      112.08       61.58     28.15 o 
 -14  10   6       30.44       20.33     20.64 o 
 -12  10   6      128.76      166.64     24.59 o 
 -10  10   6      139.87      130.42     16.43 o 
  -8  10   6       18.29       45.27     23.95 o 
  -6  10   6      314.97      320.46     30.19 o 
  -4  10   6      384.44      430.57     49.51 o 
  -2  10   6       21.99       36.52     11.74 o 
   0  10   6       21.96       12.06     13.40 o 
   2  10   6      399.31      381.44     38.30 o 
   4  10   6      710.06      758.24     33.56 o 
   6  10   6       93.29       49.00     21.55 o 
   8  10   6        0.04       26.20     22.08 o 
  10  10   6       19.31       16.23     22.32 o 
 -13  11   6        2.65       40.52     20.35 o 
 -11  11   6       18.73       38.43     17.68 o 
  -9  11   6      107.70      101.30     34.20 o 
  -7  11   6        6.46       35.42     21.95 o 
  -5  11   6       36.65       20.06     17.21 o 
  -3  11   6       16.44      -15.19     16.31 o 
  -1  11   6     1043.02      974.27     35.17 o 
   1  11   6       31.99       17.09     19.35 o 
   3  11   6      371.97      432.18     27.48 o 
   5  11   6        1.64        1.78     17.02 o 
   7  11   6       92.33      183.16     28.93 o 
   9  11   6       81.35       79.72     32.49 o 
  -8  12   6       95.14       79.20     38.98 o 
  -6  12   6        3.03       13.05     21.64 o 
  -4  12   6      311.18      361.90     44.73 o 
  -2  12   6      152.85      215.32     30.16 o 
   0  12   6       77.02       60.31     20.36 o 
   2  12   6        7.89       22.19     19.24 o 
   4  12   6      260.84      306.17     32.33 o 
 -23   1   7      278.37      354.13     37.15 o 
 -21   1   7       78.72       89.58     18.63 o 
 -19   1   7      273.31      267.65     21.71 o 
 -17   1   7      177.45      209.93     21.42 o 
 -15   1   7      354.47      430.30     21.87 o 
 -13   1   7       82.52      127.26     12.48 o 
 -11   1   7       18.32        6.96      8.12 o 
  -9   1   7     3607.90     3902.42     51.24 o 
  -7   1   7     2708.58     2797.78     35.84 o 
  -5   1   7        2.03       -2.11      4.01 o 
  -3   1   7     8399.32     7742.09     77.58 o 
  -1   1   7     1324.96     1471.62     29.12 o 
   1   1   7     4275.01     4374.40     56.56 o 
   3   1   7     5488.28     5063.34     64.44 o 
   5   1   7      619.90      615.00     19.56 o 
   7   1   7     1909.14     2114.40     35.19 o 
   9   1   7     2143.05     2239.58     38.20 o 
  11   1   7      984.54      941.12     29.42 o 
  13   1   7      211.49      218.16     18.70 o 
  15   1   7      275.51      293.57     21.40 o 
  17   1   7      107.60       83.60     17.62 o 
  19   1   7      763.58      779.70     33.56 o 
 -24   2   7       58.26       54.64     27.25 o 
 -22   2   7       94.62      101.26     27.88 o 
 -20   2   7       40.81        6.81     14.44 o 
 -18   2   7      167.67      161.64     18.79 o 
 -16   2   7      359.98      405.56     21.84 o 
 -14   2   7       39.74       32.02     10.66 o 
 -12   2   7       14.94       23.18     11.36 o 
 -10   2   7      830.99      934.61     24.30 o 
  -8   2   7      115.58       75.84     10.67 o 
  -6   2   7       62.12       24.94      5.66 o 
  -4   2   7     1137.97     1275.56     21.58 o 
  -2   2   7      347.85      331.98     12.63 o 
   0   2   7      489.96      591.22     17.36 o 
   2   2   7       10.55        4.57      6.19 o 
   4   2   7     5507.48     4871.13     62.58 o 
   6   2   7     1933.12     2058.86     44.85 o 
   8   2   7     2827.44     2906.16     47.49 o 
  10   2   7     1931.59     1855.32     36.88 o 
  12   2   7        6.09       20.13     12.13 o 
  14   2   7       92.43       93.83     19.55 o 
  16   2   7        0.00      -14.66     14.66 o 
  18   2   7      131.81      150.49     22.41 o 
 -23   3   7       46.27       -0.38     23.81 o 
 -21   3   7      728.58      538.36     34.60 o 
 -19   3   7      395.53      310.29     27.07 o 
 -17   3   7      332.77      352.96     21.74 o 
 -15   3   7      211.49      208.45     22.34 o 
 -13   3   7      184.43      163.60     18.16 o 
 -11   3   7     1166.01     1171.15     26.13 o 
  -9   3   7      517.02      481.92     15.09 o 
  -7   3   7       52.67       51.24      6.60 o 
  -5   3   7      459.05      411.35     11.78 o 
  -3   3   7    13274.95    13057.40    136.19 o 
  -1   3   7     7296.85     7932.43     93.64 o 
   1   3   7     1764.91     2032.19     42.64 o 
   3   3   7     2231.22     2035.11     30.72 o 
   5   3   7      375.28      392.73     21.16 o 
   7   3   7     1442.00     1293.99     32.17 o 
   9   3   7      435.73      586.84     21.61 o 
  11   3   7      847.73      826.27     26.75 o 
  13   3   7      444.32      399.12     23.27 o 
  15   3   7      455.87      486.61     30.61 o 
  17   3   7      909.98      955.98     53.95 o 
 -22   4   7       15.28      -22.04     22.04 o 
 -20   4   7      567.68      524.95     47.61 o 
 -18   4   7     1705.62     1564.07     51.67 o 
 -16   4   7     2515.45     2406.09     48.26 o 
 -14   4   7      652.57      532.74     20.92 o 
 -12   4   7      556.61      563.02     19.91 o 
 -10   4   7      873.74      829.25     23.31 o 
  -8   4   7     5466.86     5873.99     76.92 o 
  -6   4   7     6301.13     6372.61     82.14 o 
  -4   4   7    20804.13    22474.66    259.71 o 
  -2   4   7    14773.75    14714.37    163.36 o 
   0   4   7    29756.44    28988.59    297.14 o 
   2   4   7     3661.05     3878.09     59.07 o 
   4   4   7      133.00      122.62      9.71 o 
   6   4   7       17.80       19.43      8.99 o 
   8   4   7        6.21       -8.79      9.69 o 
  10   4   7      199.14      178.51     13.36 o 
  12   4   7       52.58       44.22     15.44 o 
  14   4   7      389.46      382.25     29.20 o 
  16   4   7       72.02       68.30     22.41 o 
  18   4   7      339.78      424.46     53.75 o 
 -21   5   7      105.63       93.39     28.39 o 
 -19   5   7       71.73      101.81     21.90 o 
 -17   5   7     9079.07     9306.65    168.48 o 
 -15   5   7      215.81      227.61     19.25 o 
 -13   5   7     2166.68     2246.89     45.10 o 
 -11   5   7      252.37      259.28     20.69 o 
  -9   5   7     1035.07     1147.65     24.68 o 
  -7   5   7      162.39      150.61      9.89 o 
  -5   5   7     4578.12     4626.69     56.48 o 
  -3   5   7       17.73       -0.70      5.32 o 
  -1   5   7     1593.44     1885.75     28.98 o 
   1   5   7     1736.81     1664.35     34.75 o 
   3   5   7      457.42      464.23     21.73 o 
   5   5   7     1473.02     1419.92     30.24 o 
   7   5   7      194.82      164.02     13.18 o 
   9   5   7      106.48       90.04     13.13 o 
  11   5   7      386.46      385.53     21.20 o 
  13   5   7      549.69      547.55     25.88 o 
  15   5   7      612.37      577.19     40.84 o 
  17   5   7      239.82      298.33     36.05 o 
 -20   6   7       18.17       14.72     22.62 o 
 -18   6   7        0.08      -12.45     15.71 o 
 -16   6   7      722.62      685.45     39.55 o 
 -14   6   7     1796.33     1760.30     44.59 o 
 -12   6   7       19.45       21.13     10.25 o 
 -10   6   7     1029.98     1035.16     24.30 o 
  -8   6   7     1328.37     1461.40     29.75 o 
  -6   6   7     1411.33     1441.70     28.98 o 
  -4   6   7      502.19      594.46     13.90 o 
  -2   6   7      238.51      274.72     10.33 o 
   0   6   7      118.57       95.89      8.87 o 
   2   6   7       39.35       53.66     11.64 o 
   4   6   7        2.25       -3.62      7.69 o 
   6   6   7       13.22       46.01      9.47 o 
   8   6   7       48.32        3.25      9.44 o 
  10   6   7       50.82       32.02     12.77 o 
  12   6   7       39.82       56.45     19.64 o 
  14   6   7       80.95      103.20     25.18 o 
  16   6   7        0.15      -19.92     22.76 o 
 -19   7   7      131.28      123.41     27.45 o 
 -17   7   7      916.45      953.86     48.46 o 
 -15   7   7      161.35      170.53     22.48 o 
 -13   7   7      562.28      547.18     24.35 o 
 -11   7   7       73.78       89.95     11.95 o 
  -9   7   7       70.39       54.39      9.73 o 
  -7   7   7      653.23      702.69     20.27 o 
  -5   7   7      115.13      147.99     10.85 o 
  -3   7   7     1078.36      913.58     28.46 o 
  -1   7   7      651.40      728.64     27.46 o 
   1   7   7      664.51      690.74     24.49 o 
   3   7   7     1011.22     1094.63     31.43 o 
   5   7   7     4999.88     5126.00     90.53 o 
   7   7   7      560.51      509.79     20.82 o 
   9   7   7      682.46      684.15     33.33 o 
  11   7   7      148.90       85.79     19.83 o 
  13   7   7       99.20       87.05     22.02 o 
  15   7   7        0.04       32.17     27.81 o 
 -18   8   7       65.61       14.08     42.14 o 
 -16   8   7        0.11      -17.70     17.70 o 
 -14   8   7      789.19      728.28     33.67 o 
 -12   8   7     1424.71     1514.22     43.20 o 
 -10   8   7        0.00        5.68      9.79 o 
  -8   8   7      157.45      130.06     11.92 o 
  -6   8   7      268.96      176.93     18.12 o 
  -4   8   7      442.68      460.66     17.13 o 
  -2   8   7      123.53      120.22      9.04 o 
   0   8   7      489.00      413.04     23.62 o 
   2   8   7      606.81      583.30     18.93 o 
   4   8   7    12674.35    12774.34    196.15 o 
   6   8   7      263.80      293.93     23.44 o 
   8   8   7     4198.01     4098.41    156.25 o 
  10   8   7      799.01      872.93     39.82 o 
  12   8   7      420.21      390.85     30.82 o 
  14   8   7       18.25       17.26     29.27 o 
 -17   9   7        0.39       -0.42     25.94 o 
 -15   9   7        6.61       30.71     25.09 o 
 -13   9   7      590.39      696.05     43.59 o 
 -11   9   7       73.59       54.39     15.24 o 
  -9   9   7       23.59       24.18     10.28 o 
  -7   9   7       33.48       75.56     21.59 o 
  -5   9   7      154.09      137.25     17.99 o 
  -3   9   7      161.54      173.15     12.34 o 
  -1   9   7      470.93      406.06     18.34 o 
   1   9   7      906.86      828.85     27.40 o 
   3   9   7     5045.59     5142.40    101.02 o 
   5   9   7      890.10      852.90     44.10 o 
   7   9   7     1132.88     1191.58     53.62 o 
   9   9   7      207.91      226.17     25.03 o 
  11   9   7      363.55      370.53     31.13 o 
 -14  10   7       36.42       48.27     21.77 o 
 -12  10   7        0.94       -3.65     21.92 o 
 -10  10   7       60.38      105.11     15.78 o 
  -8  10   7     1071.18     1002.51     46.83 o 
  -6  10   7     2331.24     2032.62     55.39 o 
  -4  10   7      248.77      240.35     22.60 o 
  -2  10   7        2.12       17.62      9.99 o 
   0  10   7       72.26       74.66     15.61 o 
   2  10   7       28.16       35.70     14.85 o 
   4  10   7      503.43      488.71     37.65 o 
   6  10   7        0.16       -8.01     20.19 o 
   8  10   7        0.07        8.66     22.18 o 
  10  10   7        5.98      -17.32     18.17 o 
 -13  11   7       52.05       49.21     32.38 o 
 -11  11   7      181.75      140.71     21.24 o 
  -9  11   7        0.03      -13.21     23.18 o 
  -7  11   7      361.30      357.21     26.97 o 
  -5  11   7       24.15       50.27     17.36 o 
  -3  11   7      223.89      187.87     23.23 o 
  -1  11   7      114.62      135.11     18.44 o 
   1  11   7       39.25       -3.73     15.67 o 
   3  11   7       39.33       63.95     28.95 o 
   5  11   7        7.67       48.16     23.24 o 
   7  11   7      273.36      280.62     33.61 o 
  -8  12   7        0.47        0.51     24.58 o 
  -6  12   7        0.91       -5.39     39.58 o 
  -4  12   7      220.99      192.86     30.79 o 
  -2  12   7      350.01      379.30     28.40 o 
   0  12   7      175.94      199.92     25.80 o 
   2  12   7        4.76       16.81     20.36 o 
 -24   0   8       78.70      109.69     51.69 o 
 -22   0   8      498.19      533.50     60.65 o 
 -20   0   8      245.28      197.61     28.03 o 
 -18   0   8      650.83      570.73     34.40 o 
 -16   0   8       14.35       16.83     15.04 o 
 -14   0   8     2312.86     2098.03     79.11 o 
 -12   0   8       53.52       88.97     15.50 o 
 -10   0   8     4914.87     4497.28     83.13 o 
  -8   0   8     2704.05     2591.12     53.13 o 
  -6   0   8     6112.33     5852.58     87.86 o 
  -4   0   8     3352.41     3115.62     58.02 o 
  -2   0   8       44.31       24.95     10.35 o 
   0   0   8     4188.76     5127.11     93.75 o 
   2   0   8     5075.03     5326.02     95.67 o 
   4   0   8     3007.76     2733.30     52.03 o 
   6   0   8      976.59     1159.38     31.68 o 
   8   0   8     5586.62     5813.91    108.87 o 
  10   0   8     2116.15     2287.66     84.96 o 
  12   0   8      405.04      416.84     31.94 o 
  14   0   8        6.24      -13.16     20.05 o 
  16   0   8      405.00      440.26     39.34 o 
  18   0   8       18.14       27.34     24.98 o 
 -23   1   8        1.39       -6.14     24.10 o 
 -21   1   8      146.87      129.81     18.04 o 
 -19   1   8      335.32      281.21     19.76 o 
 -17   1   8      190.82      171.11     15.92 o 
 -15   1   8       26.71       21.45     10.82 o 
 -13   1   8      512.89      540.89     22.43 o 
 -11   1   8     1600.40     1709.90     31.72 o 
  -9   1   8        0.62       -5.83      6.48 o 
  -7   1   8      807.91      771.73     16.08 o 
  -5   1   8      641.31      681.19     15.30 o 
  -3   1   8      493.06      578.42     12.89 o 
  -1   1   8     2955.11     3065.49     46.85 o 
   1   1   8      730.62      854.35     18.60 o 
   3   1   8     3134.08     3123.26     44.94 o 
   5   1   8        0.75       -6.54      6.54 o 
   7   1   8     1738.36     1674.66     29.50 o 
   9   1   8      197.77      182.78     13.24 o 
  11   1   8      299.42      304.69     26.75 o 
  13   1   8      108.49      150.57     17.90 o 
  15   1   8      223.40      238.64     20.61 o 
  17   1   8       30.70       30.08     16.60 o 
 -24   2   8       41.66       24.91     29.90 o 
 -22   2   8      180.78      146.61     25.01 o 
 -20   2   8       92.51       96.26     21.09 o 
 -18   2   8      439.64      459.67     25.18 o 
 -16   2   8        0.70      -10.85     10.85 o 
 -14   2   8     2084.78     2152.22     43.35 o 
 -12   2   8        0.50       -5.32      9.32 o 
 -10   2   8     2774.34     3046.51     46.68 o 
  -8   2   8      649.87      750.90     16.70 o 
  -6   2   8     1729.98     1725.37     32.26 o 
  -4   2   8     6981.11     7001.33     88.49 o 
  -2   2   8     8588.94     8607.65    127.91 o 
   0   2   8     1046.76      982.97     23.25 o 
   2   2   8     5403.34     5226.24     84.95 o 
   4   2   8    12219.52    11498.96    142.97 o 
   6   2   8      113.56      107.89     12.60 o 
   8   2   8        0.77        2.95      8.74 o 
  10   2   8     1249.28     1078.43     26.67 o 
  12   2   8       51.61       37.63     13.57 o 
  14   2   8      250.79      311.02     21.83 o 
  16   2   8       72.35       56.96     17.53 o 
  18   2   8      100.97       75.46     22.37 o 
 -23   3   8      283.59      288.89     37.42 o 
 -21   3   8      103.05      139.19     29.45 o 
 -19   3   8       19.24        8.02     16.76 o 
 -17   3   8      617.40      564.24     30.80 o 
 -15   3   8      408.78      433.92     28.39 o 
 -13   3   8     1802.05     1583.28     47.93 o 
 -11   3   8      246.50      246.74     12.63 o 
  -9   3   8     2632.67     2385.15     38.37 o 
  -7   3   8     8449.40     8490.32     98.16 o 
  -5   3   8     1680.31     1821.00     27.07 o 
  -3   3   8     4487.58     4855.72     67.48 o 
  -1   3   8      314.38      350.24     14.44 o 
   1   3   8    14853.51    15064.34    158.53 o 
   3   3   8      495.89      441.41     14.49 o 
   5   3   8       13.62        2.79      9.30 o 
   7   3   8      361.31      345.21     20.77 o 
   9   3   8      534.97      555.07     26.10 o 
  11   3   8      583.52      561.51     30.74 o 
  13   3   8      488.05      509.48     26.77 o 
  15   3   8      194.63      149.57     24.33 o 
  17   3   8      317.61      312.41     46.13 o 
 -22   4   8        3.47       -9.75     23.94 o 
 -20   4   8      112.53       84.15     22.34 o 
 -18   4   8      618.31      685.61     35.25 o 
 -16   4   8       21.67       28.87     11.87 o 
 -14   4   8     7171.15     7329.96    106.29 o 
 -12   4   8       19.65       27.68      7.74 o 
 -10   4   8      149.61      246.54     19.36 o 
  -8   4   8     1105.69     1155.48     24.71 o 
  -6   4   8     1064.87     1136.48     29.58 o 
  -4   4   8      728.92      897.91     39.70 o 
  -2   4   8        8.58       49.16      8.44 o 
   0   4   8     3827.47     3917.79     53.47 o 
   2   4   8     9433.40     9164.09    115.65 o 
   4   4   8      981.95     1049.71     23.53 o 
   6   4   8       95.12       94.73     11.50 o 
   8   4   8      312.13      291.54     17.78 o 
  10   4   8      153.98      173.50     18.33 o 
  12   4   8      299.79      296.12     22.81 o 
  14   4   8        5.15        1.62     18.11 o 
  16   4   8      432.72      477.86     35.16 o 
 -21   5   8      436.47      432.95     39.13 o 
 -19   5   8      611.75      609.56     35.42 o 
 -17   5   8      478.04      533.88     41.30 o 
 -15   5   8      925.20      918.15     41.81 o 
 -13   5   8      497.04      548.23     22.14 o 
 -11   5   8      280.32      259.40     15.46 o 
  -9   5   8      960.55      938.31     23.06 o 
  -7   5   8        0.15       -2.33      7.77 o 
  -5   5   8       55.32       71.74     10.38 o 
  -3   5   8      515.07      582.09     13.48 o 
  -1   5   8       78.39      110.19      9.81 o 
   1   5   8     9808.48     9583.58    121.37 o 
   3   5   8     2435.64     2468.98     38.60 o 
   5   5   8       71.73       58.09      8.87 o 
   7   5   8     1411.11     1475.62     32.77 o 
   9   5   8      669.91      630.90     32.54 o 
  11   5   8       28.94        7.35     13.57 o 
  13   5   8      301.87      285.46     24.02 o 
  15   5   8     1240.51     1167.82     92.45 o 
 -20   6   8       14.09        3.78     35.42 o 
 -18   6   8       27.76       28.33     18.89 o 
 -16   6   8       97.83      142.38     21.61 o 
 -14   6   8     9856.22     9941.37    174.33 o 
 -12   6   8      296.67      275.80     16.88 o 
 -10   6   8     2001.14     2029.41     36.95 o 
  -8   6   8      588.04      609.34     24.87 o 
  -6   6   8      199.57      163.35     12.92 o 
  -4   6   8        2.28       -0.18      5.60 o 
  -2   6   8     1927.11     2138.41     31.73 o 
   0   6   8      885.42      873.06     21.17 o 
   2   6   8     4774.44     4975.92     85.46 o 
   4   6   8      100.52       98.08     10.26 o 
   6   6   8      345.98      376.85     18.42 o 
   8   6   8       51.69       49.63     12.50 o 
  10   6   8      511.49      576.52     31.69 o 
  12   6   8      615.74      639.05     40.12 o 
  14   6   8        0.06      -13.15     25.70 o 
 -19   7   8        0.00      -12.14     22.11 o 
 -17   7   8      389.72      415.38     30.25 o 
 -15   7   8      178.31      219.74     23.35 o 
 -13   7   8       52.99       39.43     16.87 o 
 -11   7   8     1413.98     1378.21     34.44 o 
  -9   7   8      311.52      339.34     20.94 o 
  -7   7   8        0.21        1.26     10.13 o 
  -5   7   8      606.96      665.30     19.66 o 
  -3   7   8     1329.66     1294.47     22.74 o 
  -1   7   8     1024.58     1115.51     21.98 o 
   1   7   8     1645.60     1829.49     38.85 o 
   3   7   8       36.31        7.14     15.90 o 
   5   7   8       74.16       84.34     12.27 o 
   7   7   8       17.05       -5.71     17.39 o 
   9   7   8       83.96      116.55     20.62 o 
  11   7   8      527.91      534.38     32.96 o 
  13   7   8        5.32       16.92     19.61 o 
 -18   8   8       41.99       44.18     29.50 o 
 -16   8   8        4.98        4.20     20.23 o 
 -14   8   8       41.59       74.22     20.55 o 
 -12   8   8      870.00      812.43     43.23 o 
 -10   8   8       34.14       42.87     11.38 o 
  -8   8   8       13.64       22.70      9.69 o 
  -6   8   8       10.57       -1.31     13.26 o 
  -4   8   8      162.68      167.80     11.24 o 
  -2   8   8       72.49       47.86      7.95 o 
   0   8   8      236.03      246.40     12.47 o 
   2   8   8       48.47       43.71     13.55 o 
   4   8   8      469.07      490.98     34.34 o 
   6   8   8       46.13       21.19     15.21 o 
   8   8   8       33.97       34.36     17.50 o 
  10   8   8      742.28      840.75     52.24 o 
  12   8   8        3.64       35.33     20.30 o 
 -17   9   8      174.61      222.56     36.07 o 
 -15   9   8        0.21       27.44     24.38 o 
 -13   9   8      327.52      300.74     28.98 o 
 -11   9   8      101.79      106.15     17.49 o 
  -9   9   8       24.17      -10.22     10.22 o 
  -7   9   8      330.89      345.23     33.53 o 
  -5   9   8      670.32      734.11     21.26 o 
  -3   9   8      219.37      210.05     13.73 o 
  -1   9   8       95.50      108.60     12.98 o 
   1   9   8       94.57       94.12     16.00 o 
   3   9   8      761.14      720.94     40.16 o 
   5   9   8      317.75      307.47     39.85 o 
   7   9   8      136.68      100.48     27.95 o 
   9   9   8        4.11        6.07     18.49 o 
  11   9   8        0.47       -4.65     19.19 o 
 -14  10   8       39.48        8.44     20.76 o 
 -12  10   8       29.74       40.46     19.88 o 
 -10  10   8      183.62      144.50     17.81 o 
  -8  10   8      565.85      576.34     26.32 o 
  -6  10   8      319.16      308.47     25.66 o 
  -4  10   8      146.43      159.75     12.74 o 
  -2  10   8      940.78      879.42     33.43 o 
   0  10   8      399.18      499.11     25.91 o 
   2  10   8       36.55       16.56     14.31 o 
   4  10   8      126.58       94.12     24.28 o 
   6  10   8      365.52      374.74     35.50 o 
   8  10   8       73.13       91.76     28.14 o 
 -11  11   8        1.22       -8.20     16.44 o 
  -9  11   8      283.97      354.69     53.75 o 
  -7  11   8       65.22       36.72     23.53 o 
  -5  11   8       19.80        5.98     23.07 o 
  -3  11   8      326.92      304.53     22.85 o 
  -1  11   8        0.23       13.71     18.42 o 
   1  11   8       58.49       50.30     20.91 o 
   3  11   8       87.11       81.71     28.83 o 
   5  11   8        3.86       33.21     39.88 o 
  -6  12   8       68.28       57.53     25.94 o 
  -4  12   8      102.88      101.78     17.76 o 
  -2  12   8        0.07       12.67     16.78 o 
   0  12   8       72.92       76.32     23.09 o 
 -23   1   9       17.78       -4.50     16.14 o 
 -21   1   9     1077.49      778.96     34.40 o 
 -19   1   9      141.51      108.26     15.78 o 
 -17   1   9       12.84       24.96     11.85 o 
 -15   1   9     1358.55     1469.12     34.86 o 
 -13   1   9     1294.50     1260.04     30.28 o 
 -11   1   9     1668.66     1912.76     34.66 o 
  -9   1   9     8260.04     8263.84     96.47 o 
  -7   1   9       35.45       45.13      6.50 o 
  -5   1   9     2256.55     2324.40     40.41 o 
  -3   1   9      343.80      339.38     11.93 o 
  -1   1   9     1033.00     1099.77     27.06 o 
   1   1   9      570.38      466.67     14.75 o 
   3   1   9     1473.85     1370.29     28.83 o 
   5   1   9       81.66       75.70     10.21 o 
   7   1   9      929.78      930.10     22.60 o 
   9   1   9      246.92      234.63     14.92 o 
  11   1   9      788.31      729.01     28.30 o 
  13   1   9        9.51       12.34     13.88 o 
  15   1   9       23.96       23.34     16.09 o 
  17   1   9       10.16       22.40     17.07 o 
 -24   2   9        3.15       -8.87     23.22 o 
 -22   2   9        6.00       26.57     20.68 o 
 -20   2   9        4.05        4.22     16.55 o 
 -18   2   9      249.52      304.33     22.15 o 
 -16   2   9      196.66      193.15     17.94 o 
 -14   2   9     1169.74     1122.10     32.53 o 
 -12   2   9      407.67      393.73     17.15 o 
 -10   2   9     4921.61     5225.75     65.90 o 
  -8   2   9      770.96      855.36     18.39 o 
  -6   2   9     1631.74     1629.52     26.37 o 
  -4   2   9     7895.61     8525.05    106.65 o 
  -2   2   9      418.11      454.24     24.17 o 
   0   2   9      220.15      236.53     17.71 o 
   2   2   9       20.07       12.36      7.85 o 
   4   2   9      408.24      424.46     17.20 o 
   6   2   9     2379.95     2191.91     39.97 o 
   8   2   9     1625.97     1633.70     34.77 o 
  10   2   9       29.51       27.21     11.53 o 
  12   2   9      111.62      102.95     16.90 o 
  14   2   9      135.67      138.46     19.23 o 
  16   2   9       13.43        6.04     16.66 o 
 -23   3   9        4.55       -4.50     24.98 o 
 -21   3   9      192.58      204.56     32.89 o 
 -19   3   9       15.48       21.09     17.35 o 
 -17   3   9       52.64       44.98     18.79 o 
 -15   3   9       45.55       37.08     14.53 o 
 -13   3   9        1.05       31.44      9.89 o 
 -11   3   9      421.99      478.63     17.00 o 
  -9   3   9     3348.29     3324.48     49.83 o 
  -7   3   9       63.50      101.25      7.56 o 
  -5   3   9       93.50      105.24      9.40 o 
  -3   3   9     2866.74     3112.40     75.28 o 
  -1   3   9      289.40      206.44     12.48 o 
   1   3   9       76.68       82.24      7.61 o 
   3   3   9        0.80       17.21      6.22 o 
   5   3   9       15.08       16.09     11.06 o 
   7   3   9       21.52       53.47     20.32 o 
   9   3   9      624.29      539.58     23.87 o 
  11   3   9        0.51       -5.84     13.15 o 
  13   3   9       27.23       15.14     16.13 o 
  15   3   9      519.99      467.86     29.00 o 
  17   3   9      368.86      328.13     36.70 o 
 -22   4   9      183.71      199.94     33.05 o 
 -20   4   9     1034.55      973.03     43.28 o 
 -18   4   9       10.92        5.56     17.22 o 
 -16   4   9     1601.09     1640.40     50.58 o 
 -14   4   9      806.47      807.24     25.22 o 
 -12   4   9     1431.50     1389.16     28.57 o 
 -10   4   9        5.24       11.92      9.61 o 
  -8   4   9      246.10      320.82     15.56 o 
  -6   4   9      161.90      148.75     12.02 o 
  -4   4   9     1177.89     1176.84     24.18 o 
  -2   4   9     6940.29     6833.88     90.29 o 
   0   4   9    12715.78    12700.00    157.40 o 
   2   4   9     6564.91     6530.07     94.36 o 
   4   4   9      514.39      540.20     17.64 o 
   6   4   9       14.24       16.28      9.93 o 
   8   4   9      437.63      472.18     20.40 o 
  10   4   9      272.59      247.80     20.88 o 
  12   4   9       99.89      111.18     20.47 o 
  14   4   9     1846.72     1731.22     73.30 o 
  16   4   9     1345.24     1187.27     75.85 o 
 -21   5   9        3.87       26.61     24.25 o 
 -19   5   9      524.41      563.07     43.37 o 
 -17   5   9       27.20       16.30     17.64 o 
 -15   5   9      672.61      732.81     55.72 o 
 -13   5   9     4457.80     4683.67     76.50 o 
 -11   5   9      259.92      233.31     18.48 o 
  -9   5   9      207.58      183.73     13.87 o 
  -7   5   9      290.11      315.10     15.64 o 
  -5   5   9      510.79      548.64     19.31 o 
  -3   5   9      684.19      797.35     22.54 o 
  -1   5   9     2609.83     2623.71     43.66 o 
   1   5   9     6558.75     6721.55     91.03 o 
   3   5   9      847.54      791.32     20.93 o 
   5   5   9     6404.01     6421.23     89.90 o 
   7   5   9     1346.52     1456.30     36.33 o 
   9   5   9      307.29      287.27     19.61 o 
  11   5   9       14.20        2.17     13.07 o 
  13   5   9      139.65      122.57     24.31 o 
  15   5   9      156.42      149.08     31.08 o 
 -20   6   9      443.97      384.25     36.79 o 
 -18   6   9      375.60      424.52     31.41 o 
 -16   6   9     1357.51     1316.19     51.90 o 
 -14   6   9     1340.75     1456.89     47.03 o 
 -12   6   9     1211.59     1225.81     32.57 o 
 -10   6   9     1397.81     1456.80     33.47 o 
  -8   6   9     1140.95     1120.68     27.84 o 
  -6   6   9       26.83       25.70     10.31 o 
  -4   6   9      482.02      494.88     14.17 o 
  -2   6   9     3378.89     3419.93     53.30 o 
   0   6   9     6732.37     6683.76     90.54 o 
   2   6   9     1549.06     1624.38     38.45 o 
   4   6   9     2938.74     3064.48     49.88 o 
   6   6   9        8.89       36.75     11.43 o 
   8   6   9        0.00       -2.35     13.66 o 
  10   6   9       26.31       33.02     19.11 o 
  12   6   9      138.63      167.47     24.31 o 
  14   6   9      267.61      271.56     29.96 o 
 -19   7   9      109.50       83.19     26.52 o 
 -17   7   9     1989.33     2111.19     62.24 o 
 -15   7   9     2211.04     2147.17     59.85 o 
 -13   7   9     3716.98     3582.67     80.32 o 
 -11   7   9      187.27      219.63     17.08 o 
  -9   7   9      568.63      547.28     20.82 o 
  -7   7   9       18.12        9.39      9.23 o 
  -5   7   9       47.01       25.19      8.19 o 
  -3   7   9      631.47      687.32     22.14 o 
  -1   7   9      180.49      152.55     10.64 o 
   1   7   9      610.29      539.82     22.44 o 
   3   7   9      531.22      509.13     30.17 o 
   5   7   9       99.44      112.61     15.76 o 
   7   7   9      368.92      319.37     25.69 o 
   9   7   9       95.15      135.21     21.41 o 
  11   7   9        0.14      -14.60     17.33 o 
  13   7   9        2.56       -3.23     21.61 o 
 -18   8   9       26.82       30.62     27.92 o 
 -16   8   9     1034.99     1198.11     69.78 o 
 -14   8   9      426.95      366.63     42.14 o 
 -12   8   9       95.09      102.91     20.39 o 
 -10   8   9      213.90      176.94     15.24 o 
  -8   8   9     1032.55     1118.85     31.13 o 
  -6   8   9      713.66      592.14     18.70 o 
  -4   8   9       12.21       24.27      8.78 o 
  -2   8   9       62.10       37.25      8.75 o 
   0   8   9      198.28      218.22     15.11 o 
   2   8   9      450.55      475.36     33.69 o 
   4   8   9       69.47       93.76     24.28 o 
   6   8   9        0.35       -7.82     14.83 o 
   8   8   9       77.86       78.24     30.57 o 
  10   8   9       20.64       35.24     19.26 o 
  12   8   9       44.09       64.33     22.63 o 
 -17   9   9       32.59       26.26     28.77 o 
 -15   9   9        2.48       23.06     24.63 o 
 -13   9   9       51.09       61.62     21.87 o 
 -11   9   9      971.10      996.99     53.24 o 
  -9   9   9      991.33     1027.49     36.35 o 
  -7   9   9     1366.93     1273.93     34.54 o 
  -5   9   9      910.55      910.22     31.70 o 
  -3   9   9        3.17       -9.15      9.15 o 
  -1   9   9       30.77       54.53     19.44 o 
   1   9   9       86.83       45.61     26.86 o 
   3   9   9      182.22      217.01     28.07 o 
   5   9   9      183.93      231.01     30.96 o 
   7   9   9      174.19      149.12     29.28 o 
   9   9   9       27.34       11.21     25.05 o 
 -14  10   9       35.50       26.74     21.59 o 
 -12  10   9      378.48      350.18     29.04 o 
 -10  10   9        1.12      -11.89     14.64 o 
  -8  10   9        6.01       11.68     14.45 o 
  -6  10   9     2183.01     1994.83     52.85 o 
  -4  10   9      548.54      543.48     28.78 o 
  -2  10   9      164.22      169.95     22.94 o 
   0  10   9      190.32      208.92     23.13 o 
   2  10   9       78.77       43.34     24.40 o 
   4  10   9      325.45      332.26     61.75 o 
   6  10   9       40.22       32.42     28.55 o 
   8  10   9        1.44       19.95     26.97 o 
 -11  11   9       54.99       87.68     19.88 o 
  -9  11   9       69.35       95.31     17.18 o 
  -7  11   9      702.83      641.40     43.09 o 
  -5  11   9       43.81       25.39     15.25 o 
  -3  11   9        9.96       17.56     16.02 o 
  -1  11   9      237.41      222.37     24.17 o 
   1  11   9      371.62      368.51     32.52 o 
   3  11   9        0.43      -11.55     21.16 o 
   5  11   9       31.99       11.92     34.31 o 
 -24   0  10        0.11       40.78     49.96 o 
 -22   0  10      164.90      118.47     31.90 o 
 -20   0  10     2552.65     2220.57     71.00 o 
 -18   0  10       74.12       68.00     20.80 o 
 -16   0  10      101.69       97.48     19.61 o 
 -14   0  10     3705.42     3701.35     88.29 o 
 -12   0  10       12.31       37.88     13.96 o 
 -10   0  10       24.64       -1.10     10.12 o 
  -8   0  10     4533.06     4647.74     97.13 o 
  -6   0  10     6478.57     6398.23    110.12 o 
  -4   0  10     8752.26    10108.77    163.95 o 
  -2   0  10     4127.12     4116.88     92.27 o 
   0   0  10       72.39       78.32     21.61 o 
   2   0  10      383.45      515.17     27.65 o 
   4   0  10      990.88      681.42     44.87 o 
   6   0  10      186.63      188.46     19.42 o 
   8   0  10       43.15       69.86     17.34 o 
  10   0  10      461.97      449.03     34.00 o 
  12   0  10       58.32       48.37     28.63 o 
  14   0  10       15.80       13.23     22.70 o 
  16   0  10      135.77      109.80     28.91 o 
 -23   1  10      112.01      107.79     26.48 o 
 -21   1  10      121.10      147.98     20.66 o 
 -19   1  10      201.18      198.64     18.27 o 
 -17   1  10      161.29      139.07     17.83 o 
 -15   1  10       26.38        9.99     10.18 o 
 -13   1  10      442.03      444.58     18.64 o 
 -11   1  10     2884.66     3041.24     48.30 o 
  -9   1  10     2996.08     3105.52     43.71 o 
  -7   1  10        3.44       -0.05      6.16 o 
  -5   1  10     2046.72     2166.71     39.66 o 
  -3   1  10        0.33       19.61      5.48 o 
  -1   1  10      562.98      562.67     20.43 o 
   1   1  10      953.98     1002.03     24.93 o 
   3   1  10     1957.38     2295.15     40.97 o 
   5   1  10      171.16      176.33     13.83 o 
   7   1  10      446.96      494.92     20.51 o 
   9   1  10       43.64       31.72     12.56 o 
  11   1  10       94.86      108.63     17.17 o 
  13   1  10       89.96       73.11     17.17 o 
  15   1  10      121.85      160.14     24.35 o 
 -22   2  10      232.32      177.56     22.73 o 
 -20   2  10      304.19      263.99     23.14 o 
 -18   2  10      389.88      337.23     21.57 o 
 -16   2  10       93.41       71.02     19.82 o 
 -14   2  10        6.78       20.47      9.26 o 
 -12   2  10        4.64        4.29      7.92 o 
 -10   2  10     1468.45     1506.41     27.46 o 
  -8   2  10      711.51      636.87     16.12 o 
  -6   2  10     1999.62     2081.59     38.75 o 
  -4   2  10      120.46      205.51     11.80 o 
  -2   2  10     2391.42     2522.31     46.53 o 
   0   2  10      296.45      307.59     13.95 o 
   2   2  10      315.07      340.56     14.65 o 
   4   2  10      240.13      161.81     12.11 o 
   6   2  10     1727.73     1728.53     35.47 o 
   8   2  10     3165.21     3064.42     58.59 o 
  10   2  10      492.07      484.15     24.19 o 
  12   2  10      100.89       88.16     21.78 o 
  14   2  10        0.06        3.66     16.34 o 
  16   2  10      380.36      454.13     28.17 o 
 -23   3  10        5.46        0.01     23.78 o 
 -21   3  10        0.45      -13.91     18.20 o 
 -19   3  10        4.71      -11.26     16.25 o 
 -17   3  10      868.75      986.86     45.61 o 
 -15   3  10      119.65       58.24     13.79 o 
 -13   3  10       21.44       -6.84      9.16 o 
 -11   3  10       58.36       44.37      8.10 o 
  -9   3  10     2016.43     2103.60     33.25 o 
  -7   3  10       88.97       72.76      9.16 o 
  -5   3  10       34.51       25.55      7.77 o 
  -3   3  10      203.60      214.21     14.49 o 
  -1   3  10       51.71       50.99     10.50 o 
   1   3  10      181.88      185.45     11.17 o 
   3   3  10      161.67      194.07     11.85 o 
   5   3  10      694.39      714.88     26.12 o 
   7   3  10      404.92      377.57     27.10 o 
   9   3  10       38.94       24.49     16.52 o 
  11   3  10        0.08       -8.87     15.79 o 
  13   3  10      254.84      254.76     24.80 o 
  15   3  10      583.26      596.89     33.26 o 
 -22   4  10      286.22      266.64     36.06 o 
 -20   4  10      424.93      464.70     33.26 o 
 -18   4  10      263.50      219.33     24.79 o 
 -16   4  10       45.45       34.98     17.41 o 
 -14   4  10     1921.40     2100.84     66.77 o 
 -12   4  10     1600.96     1684.45     57.24 o 
 -10   4  10       61.45       76.81      9.55 o 
  -8   4  10     1175.59     1204.94     24.93 o 
  -6   4  10      194.70      195.76     12.70 o 
  -4   4  10      156.59      149.20     11.20 o 
  -2   4  10     1469.63     1474.53     33.21 o 
   0   4  10      485.75      497.41     29.80 o 
   2   4  10      736.95      741.85     20.88 o 
   4   4  10      140.27      165.73     14.88 o 
   6   4  10       38.79       36.63     11.49 o 
   8   4  10       87.86       63.76     12.99 o 
  10   4  10      551.15      532.74     23.51 o 
  12   4  10      566.72      644.23     31.31 o 
  14   4  10        1.15       -6.94     19.17 o 
 -21   5  10      113.46      100.27     28.29 o 
 -19   5  10       64.19       48.81     20.45 o 
 -17   5  10        0.47        4.14     16.21 o 
 -15   5  10       43.33       31.54     17.47 o 
 -13   5  10     2109.36     2163.43     50.22 o 
 -11   5  10        5.56       15.24     10.85 o 
  -9   5  10      625.39      523.21     27.87 o 
  -7   5  10     1033.99     1092.10     28.32 o 
  -5   5  10       37.07       32.65     11.23 o 
  -3   5  10      336.48      348.13     16.68 o 
  -1   5  10        6.51       22.62      8.71 o 
   1   5  10       63.96       70.21     11.72 o 
   3   5  10     1221.06     1145.55     26.12 o 
   5   5  10        6.83       19.18     10.04 o 
   7   5  10      507.32      515.50     21.82 o 
   9   5  10        0.69      -11.56     11.56 o 
  11   5  10      128.02      148.11     18.80 o 
  13   5  10        8.76       31.76     18.60 o 
 -20   6  10       38.42       31.85     24.98 o 
 -18   6  10     1098.28     1055.15     44.48 o 
 -16   6  10      349.63      382.24     31.24 o 
 -14   6  10     2209.02     2191.19     59.80 o 
 -12   6  10      393.88      345.65     21.39 o 
 -10   6  10     1966.37     1962.52     41.08 o 
  -8   6  10      778.60      761.51     24.23 o 
  -6   6  10      613.93      567.58     17.48 o 
  -4   6  10      255.24      217.20     16.64 o 
  -2   6  10      135.21      131.81     12.56 o 
   0   6  10     1319.70     1318.89     37.97 o 
   2   6  10      391.13      398.86     17.15 o 
   4   6  10    11095.19    11280.21    134.90 o 
   6   6  10     4262.47     4444.66     76.01 o 
   8   6  10        3.63      -13.00     13.00 o 
  10   6  10       28.35        9.77     16.71 o 
  12   6  10       61.57       42.99     33.28 o 
 -19   7  10       30.31       55.60     25.61 o 
 -17   7  10     2910.85     3070.60     78.44 o 
 -15   7  10      551.80      567.56     32.88 o 
 -13   7  10     1673.58     1575.91     55.27 o 
 -11   7  10      124.81      125.29     17.52 o 
  -9   7  10       25.24       11.05     11.48 o 
  -7   7  10       21.61        4.78      7.55 o 
  -5   7  10       15.68       26.09      7.73 o 
  -3   7  10     1252.66     1285.03     24.52 o 
  -1   7  10      163.00      174.09     14.22 o 
   1   7  10     1095.44     1040.00     44.50 o 
   3   7  10      261.22      235.89     21.80 o 
   5   7  10      506.14      520.24     23.68 o 
   7   7  10      437.47      471.28     29.25 o 
   9   7  10      156.66      206.15     24.88 o 
  11   7  10       36.90       20.70     20.28 o 
 -18   8  10      126.15       91.31     32.97 o 
 -16   8  10      520.22      531.88     45.23 o 
 -14   8  10       90.23       77.46     26.77 o 
 -12   8  10      276.60      292.78     26.65 o 
 -10   8  10       41.99       45.47     15.00 o 
  -8   8  10      414.24      383.74     25.75 o 
  -6   8  10      378.03      350.10     17.20 o 
  -4   8  10      162.13      179.13     12.96 o 
  -2   8  10        5.42       -3.02      8.95 o 
   0   8  10      304.34      288.81     25.35 o 
   2   8  10       63.84       46.51     19.13 o 
   4   8  10      328.38      286.05     31.84 o 
   6   8  10       28.33       22.36     17.28 o 
   8   8  10       99.58      104.79     24.30 o 
  10   8  10      180.59      124.33     37.87 o 
 -15   9  10       84.78       53.71     26.94 o 
 -13   9  10        0.12      -19.39     19.39 o 
 -11   9  10        8.81       15.27     17.34 o 
  -9   9  10      110.51      109.31     17.99 o 
  -7   9  10       42.80       39.26     15.14 o 
  -5   9  10       53.47       83.11     12.87 o 
  -3   9  10      236.68      233.80     17.35 o 
  -1   9  10       55.39       28.22     17.52 o 
   1   9  10        0.82      -16.43     16.43 o 
   3   9  10      551.83      539.60     44.56 o 
   5   9  10        3.08        8.32     22.26 o 
   7   9  10      420.56      537.64     42.31 o 
   9   9  10        8.60        1.11     25.82 o 
 -14  10  10      160.83      150.49     30.42 o 
 -12  10  10        1.81       21.43     17.31 o 
 -10  10  10       70.56       80.74     29.61 o 
  -8  10  10      115.41       80.60     17.50 o 
  -6  10  10        0.13       14.95     19.62 o 
  -4  10  10      129.13       86.15     18.17 o 
  -2  10  10      235.24      293.47     25.53 o 
   0  10  10      219.74      197.12     24.61 o 
   2  10  10        1.11      -17.41     17.41 o 
   4  10  10        0.62       38.35     23.18 o 
   6  10  10       69.09       62.51     25.98 o 
  -9  11  10       44.73       52.34     16.64 o 
  -7  11  10       95.94       56.34     25.98 o 
  -5  11  10      356.93      380.90     33.66 o 
  -3  11  10       14.01       -0.53     16.62 o 
  -1  11  10       75.54       54.37     19.93 o 
   1  11  10       11.13       21.42     19.32 o 
   3  11  10        5.20      -17.52     34.17 o 
 -23   1  11       40.41       68.94     21.97 o 
 -21   1  11      432.07      298.32     24.60 o 
 -19   1  11      284.59      265.20     19.71 o 
 -17   1  11       16.40       -6.21     13.04 o 
 -15   1  11      180.68      168.33     15.15 o 
 -13   1  11       12.27       43.75     11.86 o 
 -11   1  11      318.12      358.15     16.35 o 
  -9   1  11      790.13      797.04     22.49 o 
  -7   1  11      138.20      108.51     11.55 o 
  -5   1  11     4226.83     4458.49     61.71 o 
  -3   1  11     3299.35     3264.27     45.70 o 
  -1   1  11     1841.29     1925.17     44.43 o 
   1   1  11       62.56      116.06     14.06 o 
   3   1  11      591.09      517.64     19.88 o 
   5   1  11      123.72      183.63     14.89 o 
   7   1  11      523.68      530.45     21.68 o 
   9   1  11      622.07      627.43     29.61 o 
  11   1  11      224.34      217.07     19.00 o 
  13   1  11      245.96      238.27     22.64 o 
  15   1  11      154.24      153.13     22.10 o 
 -22   2  11       14.59        5.43     16.59 o 
 -20   2  11      259.95      203.47     23.56 o 
 -18   2  11       39.44       56.55     17.84 o 
 -16   2  11      183.21      164.90     15.67 o 
 -14   2  11        5.33        3.92      9.80 o 
 -12   2  11      667.51      653.69     20.35 o 
 -10   2  11      215.98      196.70     11.06 o 
  -8   2  11       17.83        5.26      9.21 o 
  -6   2  11      445.87      490.15     18.77 o 
  -4   2  11      792.86      971.48     24.61 o 
  -2   2  11     1654.80     1778.71     38.89 o 
   0   2  11      367.80      368.62     17.09 o 
   2   2  11      554.03      515.57     19.44 o 
   4   2  11      136.45      129.52     13.20 o 
   6   2  11       40.10       40.36     11.59 o 
   8   2  11     1415.81     1323.28     37.96 o 
  10   2  11      122.97      141.83     22.25 o 
  12   2  11      287.45      244.31     22.11 o 
  14   2  11      178.77      113.36     19.76 o 
 -23   3  11        0.53      -23.87     23.87 o 
 -21   3  11       59.09       18.26     18.37 o 
 -19   3  11      372.27      370.11     24.48 o 
 -17   3  11       45.74        4.67     15.08 o 
 -15   3  11       10.54       -8.72      8.72 o 
 -13   3  11     1131.52     1090.86     31.25 o 
 -11   3  11     1799.43     1877.82     32.58 o 
  -9   3  11      220.06      261.66     12.31 o 
  -7   3  11       25.08       13.01      8.47 o 
  -5   3  11        0.05       -0.34      5.47 o 
  -3   3  11     3864.77     3849.56     81.44 o 
  -1   3  11      709.91      726.73     25.07 o 
   1   3  11       11.93        9.67      6.73 o 
   3   3  11      142.33      164.09     13.10 o 
   5   3  11       59.12       63.05     14.40 o 
   7   3  11       26.76       33.35     15.23 o 
   9   3  11      549.79      552.92     33.81 o 
  11   3  11       98.92      104.94     20.56 o 
  13   3  11       93.18       73.89     20.77 o 
  15   3  11       40.66       22.37     22.26 o 
 -22   4  11      206.55      214.73     36.40 o 
 -20   4  11       97.25       93.38     22.09 o 
 -18   4  11      854.87      813.44     38.81 o 
 -16   4  11     1032.51      918.14     54.66 o 
 -14   4  11     4025.69     4140.43     69.00 o 
 -12   4  11      190.03      181.91     12.88 o 
 -10   4  11     1378.12     1444.68     30.61 o 
  -8   4  11      546.51      600.10     15.09 o 
  -6   4  11       39.09       46.82      9.22 o 
  -4   4  11       74.17       42.31     10.05 o 
  -2   4  11      146.60      168.07     13.69 o 
   0   4  11      522.76      506.74     27.85 o 
   2   4  11      209.53      223.23     15.70 o 
   4   4  11     1403.59     1313.09     30.88 o 
   6   4  11      625.53      573.59     22.44 o 
   8   4  11      122.81      101.97     15.70 o 
  10   4  11      141.63      128.25     16.64 o 
  12   4  11      142.27      154.35     20.38 o 
  14   4  11      325.25      271.12     30.75 o 
 -21   5  11      183.40      248.48     42.01 o 
 -19   5  11        1.59      -17.59     17.59 o 
 -17   5  11      108.28      107.18     21.34 o 
 -15   5  11       21.90       22.17     17.14 o 
 -13   5  11      558.05      554.09     26.74 o 
 -11   5  11      117.26      137.05     16.71 o 
  -9   5  11        0.89       -9.90     10.66 o 
  -7   5  11        9.89       18.12     10.42 o 
  -5   5  11      322.11      319.71     18.50 o 
  -3   5  11        5.22       22.48     10.30 o 
  -1   5  11     5331.75     5247.32     76.14 o 
   1   5  11     3574.16     3604.49     58.89 o 
   3   5  11      398.03      413.72     29.46 o 
   5   5  11     6962.94     6925.29    120.05 o 
   7   5  11      240.16      182.26     16.48 o 
   9   5  11      136.66      169.73     18.55 o 
  11   5  11      205.44      193.19     23.35 o 
  13   5  11       51.07       41.89     19.78 o 
 -20   6  11      100.75      148.77     31.52 o 
 -18   6  11      549.16      573.28     35.44 o 
 -16   6  11     1308.81     1277.22     46.95 o 
 -14   6  11      384.17      410.34     28.24 o 
 -12   6  11      608.84      595.01     35.84 o 
 -10   6  11      840.60      783.07     27.00 o 
  -8   6  11      360.94      392.22     19.38 o 
  -6   6  11      252.55      226.97     17.34 o 
  -4   6  11       13.02        8.77      9.44 o 
  -2   6  11      308.77      315.60     16.83 o 
   0   6  11     3797.58     3379.31     71.64 o 
   2   6  11     1101.13     1115.76     33.92 o 
   4   6  11     7352.92     7689.86    115.35 o 
   6   6  11     4052.77     4142.86     73.62 o 
   8   6  11        2.77       12.64     15.58 o 
  10   6  11       60.13       43.60     18.03 o 
  12   6  11      248.47      242.69     26.31 o 
 -19   7  11      155.37      179.59     38.52 o 
 -17   7  11     1435.41     1600.50     99.48 o 
 -15   7  11      988.96     1076.50     43.74 o 
 -13   7  11       91.61      108.22     23.11 o 
 -11   7  11      190.62      184.99     21.23 o 
  -9   7  11        1.44       12.86     12.56 o 
  -7   7  11      106.82      146.43     11.09 o 
  -5   7  11      403.58      304.49     13.23 o 
  -3   7  11     2457.84     2320.07     44.52 o 
  -1   7  11      115.16      108.50     17.69 o 
   1   7  11      953.75      864.52     41.46 o 
   3   7  11     1127.69     1183.22     40.46 o 
   5   7  11     2580.46     2627.42     59.77 o 
   7   7  11      104.39       64.54     18.24 o 
   9   7  11        3.09      -15.33     19.61 o 
  11   7  11       79.47       61.44     25.50 o 
 -18   8  11        3.13       49.48     31.50 o 
 -16   8  11      236.95      229.06     36.48 o 
 -14   8  11        3.44       50.30     26.59 o 
 -12   8  11      361.48      357.53     35.54 o 
 -10   8  11      291.34      261.69     21.17 o 
  -8   8  11       23.16       15.06     12.32 o 
  -6   8  11      284.86      198.20     15.34 o 
  -4   8  11       34.42       33.97     11.98 o 
  -2   8  11     1598.81     1444.24     48.59 o 
   0   8  11      183.21      165.18     23.36 o 
   2   8  11      424.20      365.31     29.39 o 
   4   8  11       22.33       31.70     19.87 o 
   6   8  11       27.32       37.58     21.60 o 
   8   8  11       77.72       36.70     22.96 o 
 -15   9  11        6.02       51.98     26.60 o 
 -13   9  11      268.02      301.63     33.27 o 
 -11   9  11       26.40       18.76     25.82 o 
  -9   9  11        0.54      -15.11     15.11 o 
  -7   9  11      846.95      710.08     44.14 o 
  -5   9  11      365.49      384.84     27.23 o 
  -3   9  11       70.56       75.72     19.23 o 
  -1   9  11       47.38       31.71     18.11 o 
   1   9  11       90.93       54.46     20.08 o 
   3   9  11        6.20       29.14     20.74 o 
   5   9  11      321.57      307.35     30.70 o 
   7   9  11      732.47      803.36     44.31 o 
 -12  10  11       81.55      101.92     20.76 o 
 -10  10  11       38.12       -1.42     18.54 o 
  -8  10  11       29.77       -4.02     19.50 o 
  -6  10  11        2.79       33.96     24.55 o 
  -4  10  11       71.47       48.41     18.74 o 
  -2  10  11      237.31      250.47     25.69 o 
   0  10  11       65.21       72.48     21.41 o 
   2  10  11       34.78       -5.22     18.81 o 
   4  10  11      179.41      244.02     34.65 o 
  -7  11  11      469.70      481.88     42.15 o 
  -5  11  11       64.12       60.13     19.36 o 
  -3  11  11      101.73      133.77     22.66 o 
  -1  11  11      176.78      115.36     26.73 o 
 -22   0  12       11.77      -11.26     27.29 o 
 -20   0  12        9.33       11.53     20.17 o 
 -18   0  12      200.27      288.04     34.42 o 
 -16   0  12       54.74       47.76     25.76 o 
 -14   0  12        1.24       13.44     14.09 o 
 -12   0  12      224.01      219.34     20.54 o 
 -10   0  12      173.72      230.36     19.76 o 
  -8   0  12      278.06      272.84     30.50 o 
  -6   0  12     1005.02     1255.97     39.50 o 
  -4   0  12     1255.23     1179.00     37.79 o 
  -2   0  12     4564.41     4729.13    264.97 o 
   0   0  12      355.22      318.15     22.79 o 
   2   0  12      488.78      577.50     33.65 o 
   4   0  12        0.08       15.09     17.30 o 
   6   0  12      157.87      165.28     26.88 o 
   8   0  12      236.40      272.49     29.40 o 
  10   0  12     2150.50     2129.48     69.63 o 
  12   0  12      272.80      290.97     55.35 o 
  14   0  12        0.40       17.20     26.98 o 
 -23   1  12       19.64       40.00     21.70 o 
 -21   1  12       20.88       11.14     16.57 o 
 -19   1  12       75.77        8.54     18.30 o 
 -17   1  12       61.03       59.20     13.80 o 
 -15   1  12       22.53       21.29     11.20 o 
 -13   1  12      141.57      158.88     13.75 o 
 -11   1  12      555.68      545.53     22.51 o 
  -9   1  12       50.49       52.13      9.42 o 
  -7   1  12      332.40      305.89     17.45 o 
  -5   1  12      331.76      368.45     14.71 o 
  -3   1  12     6404.26     6940.46     90.48 o 
  -1   1  12     2276.84     2353.21     43.61 o 
   1   1  12      221.02      253.07     17.03 o 
   3   1  12       14.46       15.94     12.01 o 
   5   1  12        1.91       -4.00     11.41 o 
   7   1  12       93.49      101.70     14.77 o 
   9   1  12      182.85      170.51     19.40 o 
  11   1  12       42.71       31.20     15.14 o 
  13   1  12       23.33       23.52     17.39 o 
 -22   2  12      278.78      252.22     24.88 o 
 -20   2  12       39.83       41.90     16.51 o 
 -18   2  12        1.02       -1.32     13.01 o 
 -16   2  12       78.60       85.38     14.09 o 
 -14   2  12     3997.66     4267.00     70.34 o 
 -12   2  12     1122.76     1180.18     29.42 o 
 -10   2  12      302.93      288.98     13.99 o 
  -8   2  12      552.40      493.87     19.97 o 
  -6   2  12     2590.02     2475.72     56.92 o 
  -4   2  12     2332.89     2151.46     39.86 o 
  -2   2  12     7401.89     7579.61    158.02 o 
   0   2  12      190.22      186.67     16.10 o 
   2   2  12      212.93      249.15     16.10 o 
   4   2  12       66.13       81.19     13.16 o 
   6   2  12       60.12       61.64     13.23 o 
   8   2  12      176.57      200.11     22.36 o 
  10   2  12       15.23       15.95     15.97 o 
  12   2  12      438.62      483.92     37.80 o 
  14   2  12       16.43      -11.17     18.89 o 
 -21   3  12      132.46      169.99     21.52 o 
 -19   3  12       66.96       63.09     20.87 o 
 -17   3  12      226.19      208.12     19.60 o 
 -15   3  12      205.28      178.69     19.19 o 
 -13   3  12     4130.61     4083.96     63.16 o 
 -11   3  12       60.51       83.85      9.33 o 
  -9   3  12      547.03      566.58     18.53 o 
  -7   3  12       43.90       28.16      9.03 o 
  -5   3  12      126.77      155.88     15.13 o 
  -3   3  12      120.59      123.74     12.74 o 
  -1   3  12       76.13       62.10     14.18 o 
   1   3  12      628.85      590.68     17.39 o 
   3   3  12      329.91      321.47     16.81 o 
   5   3  12      152.15      131.84     17.43 o 
   7   3  12      505.17      498.17     28.65 o 
   9   3  12      288.38      283.85     27.82 o 
  11   3  12       48.47       51.36     20.01 o 
  13   3  12      154.34      142.56     32.62 o 
 -22   4  12       43.74       52.89     33.01 o 
 -20   4  12        7.86      -14.38     14.38 o 
 -18   4  12        9.63       11.40     13.76 o 
 -16   4  12      579.85      597.99     35.49 o 
 -14   4  12     1311.22     1320.32     54.45 o 
 -12   4  12     1800.67     1660.27     31.35 o 
 -10   4  12      761.96      820.97     20.82 o 
  -8   4  12       50.68       54.50     10.14 o 
  -6   4  12     1627.77     1616.90     38.31 o 
  -4   4  12      639.38      645.33     21.49 o 
  -2   4  12      297.81      282.21     25.29 o 
   0   4  12      387.81      386.92     19.41 o 
   2   4  12      125.59      113.09      9.38 o 
   4   4  12      524.49      460.39     20.99 o 
   6   4  12     1267.93     1236.17     34.23 o 
   8   4  12      105.73      128.95     16.37 o 
  10   4  12      122.29      111.48     18.52 o 
  12   4  12       79.39       86.89     20.86 o 
 -21   5  12        0.33       65.04     27.26 o 
 -19   5  12        0.92       -6.88     18.63 o 
 -17   5  12       20.62       33.54     19.82 o 
 -15   5  12      491.98      557.94     32.09 o 
 -13   5  12     2817.71     2802.46     61.61 o 
 -11   5  12      457.50      539.26     20.92 o 
  -9   5  12     2336.16     2320.43     41.95 o 
  -7   5  12     1264.42     1163.91     31.77 o 
  -5   5  12       26.36       16.86     12.31 o 
  -3   5  12      162.66      174.86     15.37 o 
  -1   5  12      169.86      176.12     14.95 o 
   1   5  12      290.40      259.19     22.73 o 
   3   5  12     1272.94     1232.47     33.17 o 
   5   5  12       94.00      174.28     18.33 o 
   7   5  12       66.81       45.24     14.53 o 
   9   5  12        0.05       -7.75     13.94 o 
  11   5  12        0.41      -16.30     16.30 o 
 -20   6  12      143.89      122.92     29.87 o 
 -18   6  12       40.85       30.07     21.04 o 
 -16   6  12      361.11      379.95     29.58 o 
 -14   6  12       50.14       55.51     22.59 o 
 -12   6  12      293.42      341.06     30.74 o 
 -10   6  12       25.82       38.19     14.73 o 
  -8   6  12        0.30       11.17     10.82 o 
  -6   6  12      202.41      207.98     16.12 o 
  -4   6  12        6.31        4.67     12.78 o 
  -2   6  12        3.62       15.32     11.46 o 
   0   6  12      401.40      288.61     23.58 o 
   2   6  12     1199.96     1085.60     45.50 o 
   4   6  12     2436.88     2622.53     53.63 o 
   6   6  12      280.14      281.93     20.39 o 
   8   6  12      979.71      985.42     47.03 o 
  10   6  12       32.08       54.41     23.18 o 
 -19   7  12      246.35      287.59     42.90 o 
 -17   7  12      248.18      278.35     33.46 o 
 -15   7  12       10.96       35.77     22.29 o 
 -13   7  12     1241.86     1206.61     51.05 o 
 -11   7  12        0.09       -5.08     23.62 o 
  -9   7  12       11.39      -10.06     10.06 o 
  -7   7  12      153.42      178.14     19.65 o 
  -5   7  12       47.85       57.73     20.03 o 
  -3   7  12       12.44       -8.91     15.17 o 
  -1   7  12        0.75       12.45     16.24 o 
   1   7  12     1077.77     1062.58     39.21 o 
   3   7  12       17.56        8.50     20.58 o 
   5   7  12      101.01       49.75     21.60 o 
   7   7  12       15.85       35.01     22.93 o 
   9   7  12       52.43       72.39     24.95 o 
 -16   8  12        7.50       71.08     31.25 o 
 -14   8  12      390.94      362.67     53.41 o 
 -12   8  12      442.47      457.95     36.03 o 
 -10   8  12        7.39        8.65     26.45 o 
  -8   8  12       10.35       27.02     15.78 o 
  -6   8  12     1522.35     1433.11     61.25 o 
  -4   8  12       79.84       78.12     20.06 o 
  -2   8  12        0.01      -16.64     16.64 o 
   0   8  12       11.92      -17.87     17.87 o 
   2   8  12      391.71      334.00     30.09 o 
   4   8  12      349.69      326.91     31.00 o 
   6   8  12      101.90      127.05     26.28 o 
   8   8  12       18.39        3.47     22.55 o 
 -15   9  12        3.96       20.56     27.25 o 
 -13   9  12        1.34      -14.03     31.56 o 
 -11   9  12       26.09       13.38     35.62 o 
  -9   9  12       30.65        7.36     25.05 o 
  -7   9  12      764.27      708.92     35.91 o 
  -5   9  12      611.65      520.31     37.40 o 
  -3   9  12       31.79       41.73     19.50 o 
  -1   9  12      448.84      446.83     31.52 o 
   1   9  12      126.29      177.66     26.25 o 
   3   9  12        0.14      -17.78     20.99 o 
   5   9  12      143.43      180.45     28.18 o 
 -10  10  12       10.80        5.29     18.48 o 
  -8  10  12      112.16      101.36     21.52 o 
  -6  10  12       33.90       77.65     49.96 o 
  -4  10  12       50.75       53.66     19.97 o 
  -2  10  12       51.71       53.74     28.12 o 
   0  10  12       80.28       85.95     22.82 o 
   2  10  12        7.39       -9.52     19.77 o 
 -21   1  13      381.69      358.99     27.00 o 
 -19   1  13       43.18       47.82     21.98 o 
 -17   1  13        2.39       -5.94     11.51 o 
 -15   1  13       23.09       13.33     11.31 o 
 -13   1  13     1199.37     1285.55     32.62 o 
 -11   1  13      527.13      466.88     20.74 o 
  -9   1  13     1392.53     1405.17     47.34 o 
  -7   1  13      232.19      232.61     22.07 o 
  -5   1  13       47.27       72.31      8.92 o 
  -3   1  13      323.53      410.98     15.34 o 
  -1   1  13      592.03      675.48     23.71 o 
   1   1  13     1383.84     1215.56     34.01 o 
   3   1  13      423.51      414.25     20.06 o 
   5   1  13      158.96      159.49     16.28 o 
   7   1  13        5.33        9.20     13.28 o 
   9   1  13      227.74      186.47     20.70 o 
  11   1  13        0.81       20.82     17.50 o 
  13   1  13      362.52      333.98     29.79 o 
 -22   2  13        0.00       -3.92     18.85 o 
 -20   2  13      721.43      559.38     29.90 o 
 -18   2  13       16.81       19.23     14.11 o 
 -16   2  13       40.66       35.55     13.65 o 
 -14   2  13       15.85       10.40     14.99 o 
 -12   2  13      777.64      817.75     28.67 o 
 -10   2  13      183.00      222.58     13.72 o 
  -8   2  13      457.14      497.62     20.72 o 
  -6   2  13      699.26      719.20     26.39 o 
  -4   2  13      407.39      422.91     23.24 o 
  -2   2  13      433.62      437.75     21.95 o 
   0   2  13      635.49      596.33     25.30 o 
   2   2  13       14.62       63.28     14.14 o 
   4   2  13        0.02       -0.27     11.72 o 
   6   2  13      214.36      211.58     17.34 o 
   8   2  13       30.23       34.69     16.36 o 
  10   2  13      265.66      283.23     24.00 o 
  12   2  13       86.01       94.94     19.96 o 
 -21   3  13        6.46       45.25     17.66 o 
 -19   3  13      112.55       76.96     16.68 o 
 -17   3  13       25.26        0.96     13.49 o 
 -15   3  13      369.47      362.27     30.24 o 
 -13   3  13     5263.89     5285.83     82.33 o 
 -11   3  13     1086.68     1105.13     28.89 o 
  -9   3  13      297.50      310.65     22.26 o 
  -7   3  13       29.74       12.29      8.48 o 
  -5   3  13       37.26       45.68     10.74 o 
  -3   3  13      112.07       72.40     11.59 o 
  -1   3  13     1035.21      938.69     33.92 o 
   1   3  13       80.79       64.34      9.69 o 
   3   3  13      227.03      180.72     15.66 o 
   5   3  13      816.56      834.99     26.87 o 
   7   3  13     1441.50     1485.96     43.17 o 
   9   3  13      119.77      116.56     23.14 o 
  11   3  13       14.95       16.73     21.00 o 
 -20   4  13       24.85        9.90     15.56 o 
 -18   4  13        3.08       -4.11     14.15 o 
 -16   4  13      295.11      340.66     22.51 o 
 -14   4  13     2970.34     2867.47     54.84 o 
 -12   4  13     2658.27     2605.82     54.55 o 
 -10   4  13     2630.98     2607.19     42.71 o 
  -8   4  13     1912.52     2055.95     39.41 o 
  -6   4  13        1.61       -7.04      9.23 o 
  -4   4  13     1926.66     1971.78     37.19 o 
  -2   4  13      629.77      681.43     33.40 o 
   0   4  13      267.15      350.18     20.60 o 
   2   4  13      282.52      260.20     12.74 o 
   4   4  13     9438.75     9583.57    128.66 o 
   6   4  13      126.77      133.23     17.01 o 
   8   4  13      555.94      520.31     28.48 o 
  10   4  13       44.71       44.19     17.12 o 
  12   4  13       13.24       12.36     28.02 o 
 -19   5  13      116.77      113.91     19.51 o 
 -17   5  13       48.50       57.85     20.24 o 
 -15   5  13       83.51       75.06     15.56 o 
 -13   5  13      878.16      982.99     35.66 o 
 -11   5  13        5.57       24.99     10.44 o 
  -9   5  13       14.20      -19.60     19.60 o 
  -7   5  13       69.45       83.42     13.37 o 
  -5   5  13      128.51      136.32     15.15 o 
  -3   5  13      497.40      488.71     26.93 o 
  -1   5  13       38.46       22.44     13.60 o 
   1   5  13     1442.09     1309.84     43.38 o 
   3   5  13       64.72       84.10     18.55 o 
   5   5  13      399.13      412.43     22.55 o 
   7   5  13     1047.48     1036.98     41.20 o 
   9   5  13      895.21      868.87     45.82 o 
  11   5  13       47.19       45.96     24.33 o 
 -18   6  13      401.63      528.56     41.16 o 
 -16   6  13      509.35      529.61     33.96 o 
 -14   6  13      139.10      181.85     28.18 o 
 -12   6  13       69.27       53.42     13.80 o 
 -10   6  13      512.37      587.66     32.26 o 
  -8   6  13        6.27       -9.99     12.90 o 
  -6   6  13        7.63       21.61     13.45 o 
  -4   6  13       95.58      146.93     19.80 o 
  -2   6  13      887.85      803.17     33.72 o 
   0   6  13      423.32      469.95     28.75 o 
   2   6  13      104.70      102.49     20.37 o 
   4   6  13      332.88      316.39     26.21 o 
   6   6  13      176.76      164.15     37.86 o 
   8   6  13       52.50       60.99     24.25 o 
  10   6  13       14.68       39.01     23.71 o 
 -17   7  13       55.58       38.97     24.64 o 
 -15   7  13       91.56      121.89     52.48 o 
 -13   7  13       22.18       22.17     22.26 o 
 -11   7  13      246.04      305.13     26.57 o 
  -9   7  13      724.80      745.23     32.55 o 
  -7   7  13      131.58      109.66     19.03 o 
  -5   7  13      656.17      520.96     33.42 o 
  -3   7  13     1198.76     1228.06     45.47 o 
  -1   7  13     2171.59     2286.21     58.34 o 
   1   7  13      536.36      520.26     31.14 o 
   3   7  13      737.16      796.04     41.52 o 
   5   7  13        0.81        1.46     21.43 o 
   7   7  13       80.43      114.02     27.03 o 
 -16   8  13      179.25      173.27     71.86 o 
 -14   8  13      365.02      397.69     54.92 o 
 -12   8  13       23.07       28.16     25.89 o 
 -10   8  13        5.39       13.65     18.76 o 
  -8   8  13       35.29       16.77     18.32 o 
  -6   8  13      413.40      336.83     57.70 o 
  -4   8  13      960.26      937.56     41.86 o 
  -2   8  13       98.74       31.06     36.76 o 
   0   8  13      490.40      495.41     34.59 o 
   2   8  13      744.24      715.85     41.53 o 
   4   8  13       88.01       85.32     26.50 o 
   6   8  13       78.82       33.44     23.83 o 
 -13   9  13      535.46      543.09     50.11 o 
 -11   9  13       26.72       38.70     22.17 o 
  -9   9  13       19.64       24.55     19.38 o 
  -7   9  13      398.08      354.73     29.53 o 
  -5   9  13      164.22      136.35     30.04 o 
  -3   9  13      966.98      817.07     53.36 o 
  -1   9  13       12.37        8.10     19.65 o 
   1   9  13      411.84      453.85     34.76 o 
   3   9  13       21.68        0.58     21.63 o 
  -8  10  13      232.44      246.63     27.21 o 
  -6  10  13      429.60      353.87     38.63 o 
  -4  10  13       62.44       53.45     20.83 o 
  -2  10  13       18.97       -8.49     20.04 o 
 -22   0  14       75.26       46.00     30.73 o 
 -20   0  14     1112.98     1032.70    118.02 o 
 -18   0  14       63.18      108.05     22.13 o 
 -16   0  14      475.12      414.45     30.72 o 
 -14   0  14       36.94       25.43     16.28 o 
 -12   0  14     1964.44     2045.78     60.13 o 
 -10   0  14       72.68       88.59     27.41 o 
  -8   0  14      340.35      338.09     51.03 o 
  -6   0  14      520.19      453.92     25.13 o 
  -4   0  14      520.29      502.72     31.25 o 
  -2   0  14      407.51      624.93     31.93 o 
   0   0  14      213.15      293.08     25.27 o 
   2   0  14        1.29      -14.21     16.14 o 
   4   0  14      112.20       94.61     23.54 o 
   6   0  14      197.50      166.44     26.55 o 
   8   0  14        3.06       -6.27     25.23 o 
  10   0  14      433.92      441.79     37.00 o 
  12   0  14      915.59      974.79     82.96 o 
 -21   1  14      287.81      321.53     28.86 o 
 -19   1  14     1136.58     1250.55     52.19 o 
 -17   1  14      232.92      232.17     20.50 o 
 -15   1  14        3.67       -4.45     10.96 o 
 -13   1  14      333.76      356.00     18.61 o 
 -11   1  14       49.93       28.90     17.75 o 
  -9   1  14      799.06      901.55     39.82 o 
  -7   1  14      471.06      474.38     22.26 o 
  -5   1  14      349.06      364.29     15.10 o 
  -3   1  14       77.07       57.58      9.69 o 
  -1   1  14       44.75       33.46     12.82 o 
   1   1  14       67.79       85.94     15.51 o 
   3   1  14      446.56      462.99     22.26 o 
   5   1  14      167.54      167.52     18.40 o 
   7   1  14        0.19       -3.52     12.85 o 
   9   1  14        1.22      -15.94     16.04 o 
  11   1  14        8.58       -3.95     17.45 o 
 -22   2  14       58.60       56.88     38.77 o 
 -20   2  14      184.58      219.36     22.91 o 
 -18   2  14      197.29      213.01     22.15 o 
 -16   2  14       28.77       21.93     19.50 o 
 -14   2  14        1.68        8.09     12.31 o 
 -12   2  14      845.91      804.32     25.33 o 
 -10   2  14      173.71      228.30     18.19 o 
  -8   2  14       23.38       30.97     12.33 o 
  -6   2  14       65.00       54.24     12.66 o 
  -4   2  14      210.28      179.77     15.05 o 
  -2   2  14        7.61        3.71     13.53 o 
   0   2  14      944.88      866.96     35.24 o 
   2   2  14      688.57      618.01     26.40 o 
   4   2  14      741.20      722.46     26.18 o 
   6   2  14      721.15      700.37     26.91 o 
   8   2  14      378.04      351.87     25.23 o 
  10   2  14      283.41      264.59     26.41 o 
 -21   3  14       89.89       86.90     19.78 o 
 -19   3  14        0.01       -0.85     15.16 o 
 -17   3  14      435.53      464.36     25.94 o 
 -15   3  14       45.27       40.07     19.94 o 
 -13   3  14     3708.80     4201.66     76.87 o 
 -11   3  14      578.56      632.52     23.22 o 
  -9   3  14     1703.00     1776.97     45.80 o 
  -7   3  14      129.76      116.03     14.38 o 
  -5   3  14       83.21       85.84     13.44 o 
  -3   3  14      310.78      335.84     20.68 o 
  -1   3  14      573.17      633.27     26.22 o 
   1   3  14      751.91      845.25     23.23 o 
   3   3  14      255.07      287.13     18.39 o 
   5   3  14      465.23      479.43     26.88 o 
   7   3  14      256.25      308.47     26.77 o 
   9   3  14      224.44      219.68     26.47 o 
  11   3  14       17.69       29.97     20.19 o 
 -20   4  14      141.53      118.55     25.46 o 
 -18   4  14      157.73      152.25     20.12 o 
 -16   4  14       94.95       89.27     16.60 o 
 -14   4  14      530.11      575.50     26.30 o 
 -12   4  14     1519.55     1612.05     39.55 o 
 -10   4  14        8.35       30.27     16.12 o 
  -8   4  14      619.58      635.69     24.05 o 
  -6   4  14     1324.13     1370.58     35.95 o 
  -4   4  14      431.42      439.95     19.17 o 
  -2   4  14      133.21      147.44     23.73 o 
   0   4  14     1021.83     1011.85     31.30 o 
   2   4  14     1123.05     1040.39     24.43 o 
   4   4  14      614.63      581.98     25.71 o 
   6   4  14      982.96     1048.56     42.36 o 
   8   4  14      192.30      172.35     29.69 o 
  10   4  14        0.87      -10.68     19.57 o 
 -19   5  14        0.25      -21.40     21.40 o 
 -17   5  14       54.68       71.06     20.92 o 
 -15   5  14      112.38      128.42     40.36 o 
 -13   5  14      225.25      230.02     19.05 o 
 -11   5  14        5.51       -4.96     15.98 o 
  -9   5  14      718.25      699.96     30.37 o 
  -7   5  14       33.06        8.15     13.94 o 
  -5   5  14       32.72       25.92     13.66 o 
  -3   5  14       60.16       94.10     18.81 o 
  -1   5  14      211.17      193.28     18.47 o 
   1   5  14      424.30      441.85     29.05 o 
   3   5  14     1281.78     1413.07     47.75 o 
   5   5  14     1853.57     1815.83     54.68 o 
   7   5  14       20.09        9.81     19.71 o 
   9   5  14       96.42      126.81     28.13 o 
 -18   6  14       97.88      139.64     31.48 o 
 -16   6  14      121.90      115.29     27.37 o 
 -14   6  14        1.22       -9.42     21.14 o 
 -12   6  14       72.83       71.46     29.55 o 
 -10   6  14      146.06       93.95     20.82 o 
  -8   6  14        7.85      -10.11     16.96 o 
  -6   6  14      213.25      170.81     21.56 o 
  -4   6  14      248.52      352.34     30.60 o 
  -2   6  14      121.89       33.70     20.29 o 
   0   6  14        1.19       15.10     17.27 o 
   2   6  14        8.77        0.94     17.39 o 
   4   6  14      979.17      919.78     39.50 o 
   6   6  14      101.04      109.75     25.61 o 
   8   6  14       79.25       13.49     23.84 o 
 -17   7  14       28.07      -21.69     34.96 o 
 -15   7  14      329.47      308.31     34.35 o 
 -13   7  14      399.48      420.08     36.42 o 
 -11   7  14      401.11      394.31     30.67 o 
  -9   7  14       64.75       57.12     18.40 o 
  -7   7  14      295.39      264.94     23.75 o 
  -5   7  14       26.56       11.95     19.83 o 
  -3   7  14        2.66      -13.51     18.28 o 
  -1   7  14      111.99      113.98     20.53 o 
   1   7  14      216.94      238.52     29.14 o 
   3   7  14       94.26       95.94     40.78 o 
   5   7  14      620.63      552.86     39.20 o 
 -14   8  14      302.20      421.40     53.27 o 
 -12   8  14        5.63       28.43     24.62 o 
 -10   8  14      144.11      142.59     24.41 o 
  -8   8  14       25.79       43.10     20.97 o 
  -6   8  14        1.55       12.17     18.71 o 
  -4   8  14      166.86      160.39     31.51 o 
  -2   8  14      325.96      367.89     33.97 o 
   0   8  14      604.25      541.09     37.51 o 
   2   8  14      167.68      211.85     28.36 o 
   4   8  14      116.42      135.05     27.57 o 
 -11   9  14       31.24       15.42     20.62 o 
  -9   9  14      148.36      162.46     25.50 o 
  -7   9  14      111.10      128.12     27.71 o 
  -5   9  14        5.22      -22.41     22.41 o 
  -3   9  14       40.99       -5.61     19.49 o 
  -1   9  14        8.47       12.81     30.95 o 
   1   9  14       46.68       49.01     23.72 o 
 -21   1  15        1.92        3.54     18.33 o 
 -19   1  15        5.81        4.88     18.52 o 
 -17   1  15       24.04        0.21     15.17 o 
 -15   1  15       13.44      -11.10     11.10 o 
 -13   1  15      364.37      417.53     23.45 o 
 -11   1  15      635.85      630.96     38.98 o 
  -9   1  15      893.00      794.01     29.30 o 
  -7   1  15       99.66      117.53     15.66 o 
  -5   1  15      286.79      350.41     15.63 o 
  -3   1  15     1242.21     1294.67     36.04 o 
  -1   1  15     1971.04     1893.23     42.76 o 
   1   1  15      538.65      554.56     27.19 o 
   3   1  15      522.38      533.47     26.00 o 
   5   1  15      142.65      122.78     16.75 o 
   7   1  15      146.86      167.87     20.14 o 
   9   1  15      121.90       84.60     20.09 o 
 -20   2  15      237.14      250.25     23.51 o 
 -18   2  15      113.76      162.33     20.10 o 
 -16   2  15      728.97      734.60     30.48 o 
 -14   2  15     1416.06     1367.75     39.00 o 
 -12   2  15      809.05      947.35     33.37 o 
 -10   2  15      190.13      202.59     19.03 o 
  -8   2  15       13.45        5.30     12.57 o 
  -6   2  15      196.58      175.90     17.59 o 
  -4   2  15      132.69      127.61     18.06 o 
  -2   2  15     1265.61     1283.35     34.51 o 
   0   2  15        2.36       12.89     14.69 o 
   2   2  15       89.31       90.13     16.52 o 
   4   2  15      130.73      119.70     17.66 o 
   6   2  15     1272.31     1351.66     63.05 o 
   8   2  15       54.23       44.97     18.28 o 
  10   2  15      237.35      210.71     31.02 o 
 -19   3  15      230.19      278.08     36.47 o 
 -17   3  15       12.54       12.46     14.64 o 
 -15   3  15      167.70      142.41     17.35 o 
 -13   3  15        3.52       30.72     12.74 o 
 -11   3  15       49.88       48.92     22.11 o 
  -9   3  15       13.70        5.70     12.07 o 
  -7   3  15      609.75      601.97     27.92 o 
  -5   3  15      460.57      458.69     21.47 o 
  -3   3  15     1423.92     1438.23     35.71 o 
  -1   3  15        2.16       -6.27     13.79 o 
   1   3  15       46.68       36.01     10.18 o 
   3   3  15      375.40      332.53     26.74 o 
   5   3  15      834.41      892.33     39.53 o 
   7   3  15      954.81     1035.15     42.96 o 
   9   3  15       22.02       26.53     20.52 o 
 -20   4  15       27.53       19.10     26.94 o 
 -18   4  15       31.80       36.00     21.08 o 
 -16   4  15       29.80       57.05     20.38 o 
 -14   4  15      294.48      239.18     32.14 o 
 -12   4  15     1028.30      893.86     39.40 o 
 -10   4  15      257.41      232.38     28.62 o 
  -8   4  15      109.54       79.01     19.05 o 
  -6   4  15     1117.67     1122.77     56.48 o 
  -4   4  15      228.88      252.96     22.52 o 
  -2   4  15       50.96       -4.46     24.75 o 
   0   4  15        0.18      -14.64     14.64 o 
   2   4  15       47.44       32.84     19.40 o 
   4   4  15      952.76      963.47     41.15 o 
   6   4  15     1544.08     1582.14     53.36 o 
   8   4  15      489.54      489.10     33.74 o 
 -19   5  15        0.46       -4.60     25.52 o 
 -17   5  15      289.30      299.15     35.12 o 
 -15   5  15      102.36       82.64     26.96 o 
 -13   5  15       19.22       -9.30     22.71 o 
 -11   5  15      679.96      707.09     42.85 o 
  -9   5  15      133.19      118.17     20.81 o 
  -7   5  15       37.51       34.80     15.75 o 
  -5   5  15      833.23      821.04     40.59 o 
  -3   5  15      379.04      424.19     27.50 o 
  -1   5  15      296.36      363.06     31.92 o 
   1   5  15     1039.41     1105.23     42.67 o 
   3   5  15     1505.03     1461.12     50.11 o 
   5   5  15     1576.29     1689.34     79.24 o 
   7   5  15        9.47      -20.51     21.99 o 
 -16   6  15      123.44      195.52     33.02 o 
 -14   6  15      206.09      231.14     32.34 o 
 -12   6  15       20.88      -21.84     21.84 o 
 -10   6  15      797.59      808.48     45.25 o 
  -8   6  15      146.77      137.39     24.52 o 
  -6   6  15     1809.55     1658.64     63.68 o 
  -4   6  15     1552.15     1397.71     65.42 o 
  -2   6  15      477.49      456.82     35.57 o 
   0   6  15       27.22       56.59     19.53 o 
   2   6  15        2.14       -0.27     18.35 o 
   4   6  15       63.87       64.49     24.44 o 
   6   6  15      338.31      316.23     34.06 o 
 -15   7  15       29.56        3.55     24.67 o 
 -13   7  15      392.97      374.08     48.81 o 
 -11   7  15      168.52      132.03     25.25 o 
  -9   7  15       31.28       10.76     18.83 o 
  -7   7  15      280.15      226.37     24.29 o 
  -5   7  15      208.04      216.84     34.63 o 
  -3   7  15       73.87      109.83     24.20 o 
  -1   7  15       16.82       -8.75     20.58 o 
   1   7  15       61.98       42.26     23.20 o 
   3   7  15      132.43      172.75     28.58 o 
 -12   8  15        5.14        9.38     23.49 o 
 -10   8  15       25.66        1.65     20.57 o 
  -8   8  15        6.76        1.44     19.46 o 
  -6   8  15       47.14       51.68     22.37 o 
  -4   8  15      192.93      165.16     32.46 o 
  -2   8  15      193.97      143.12     28.27 o 
   0   8  15      107.43       82.81     26.06 o 
   2   8  15      337.92      282.83     33.34 o 
  -7   9  15       27.80       44.60     29.38 o 
  -5   9  15        0.08      -20.14     24.95 o 
  -3   9  15      125.20       82.36     38.47 o 
 -20   0  16      209.65      258.06     37.79 o 
 -18   0  16       43.70       43.82     42.00 o 
 -16   0  16      544.02      526.64     34.43 o 
 -14   0  16      745.92      728.17     53.60 o 
 -12   0  16     4528.23     4526.95    344.94 o 
 -10   0  16      597.07      540.51     44.74 o 
  -8   0  16      212.69      257.02     23.15 o 
  -6   0  16      530.96      433.51     34.84 o 
  -4   0  16      168.91      233.86     23.18 o 
  -2   0  16     2097.32     2061.96     53.91 o 
   0   0  16      401.30      379.59     53.87 o 
   2   0  16      183.12      151.54     23.94 o 
   4   0  16       85.56      118.24     22.32 o 
   6   0  16      672.70      736.06     84.18 o 
   8   0  16       27.17      -37.09     38.12 o 
 -19   1  16       58.28       36.66     24.60 o 
 -17   1  16      154.65      131.92     18.76 o 
 -15   1  16       69.16       45.29     14.94 o 
 -13   1  16     1506.00     1394.06     50.46 o 
 -11   1  16       38.21       57.79     19.04 o 
  -9   1  16      372.97      382.13     22.98 o 
  -7   1  16      431.31      447.39     28.87 o 
  -5   1  16      725.07      779.69     22.74 o 
  -3   1  16      483.01      492.82     17.70 o 
  -1   1  16     2084.75     2059.91     39.61 o 
   1   1  16        0.09       14.63     14.04 o 
   3   1  16      150.41      108.72     18.71 o 
   5   1  16      553.19      549.51     26.06 o 
   7   1  16      215.78      229.92     23.45 o 
 -20   2  16        7.25        6.22     23.46 o 
 -18   2  16       31.72       64.29     21.08 o 
 -16   2  16       30.21       15.48     13.87 o 
 -14   2  16     1585.13     1729.85     69.82 o 
 -12   2  16     3169.45     3373.12    107.35 o 
 -10   2  16      118.11      107.04     16.96 o 
  -8   2  16      286.10      295.79     21.24 o 
  -6   2  16       18.89       30.30     12.95 o 
  -4   2  16      510.39      524.25     29.09 o 
  -2   2  16      347.98      316.25     18.20 o 
   0   2  16      733.09      799.87     32.89 o 
   2   2  16      170.45      185.17     19.34 o 
   4   2  16     1328.14     1451.15     48.87 o 
   6   2  16        4.66        4.38     21.69 o 
   8   2  16       45.99       30.72     21.36 o 
 -19   3  16      123.84       83.69     23.89 o 
 -17   3  16       32.04       41.10     24.23 o 
 -15   3  16        6.36       -6.41     21.68 o 
 -13   3  16      611.27      690.70     35.20 o 
 -11   3  16      120.55      113.56     20.22 o 
  -9   3  16       27.46       49.37     18.13 o 
  -7   3  16       10.34        7.48     16.37 o 
  -5   3  16      363.31      438.19     24.35 o 
  -3   3  16      352.97      295.96     22.45 o 
  -1   3  16       39.95       52.49     16.37 o 
   1   3  16      178.29      138.18     20.19 o 
   3   3  16       18.24       47.07     22.02 o 
   5   3  16      837.47      866.09     40.00 o 
   7   3  16      126.22       98.01     24.32 o 
 -18   4  16      339.40      429.74     34.26 o 
 -16   4  16      149.14      155.58     31.42 o 
 -14   4  16       12.49        6.88     23.37 o 
 -12   4  16      126.14      105.01     22.29 o 
 -10   4  16       12.27       -0.36     23.98 o 
  -8   4  16        0.99       -5.16     15.33 o 
  -6   4  16      532.03      468.78     25.59 o 
  -4   4  16      822.91      729.17     30.45 o 
  -2   4  16        6.09       -2.08     19.26 o 
   0   4  16       21.53       34.45     22.22 o 
   2   4  16      246.88      282.90     62.50 o 
   4   4  16      160.33      141.30     24.90 o 
   6   4  16      233.60      220.96     39.91 o 
 -17   5  16       19.81       24.06     34.40 o 
 -15   5  16        5.97       -6.54     34.64 o 
 -13   5  16      168.37      193.33     69.22 o 
 -11   5  16      235.23      224.10     31.66 o 
  -9   5  16       28.44       28.30     23.69 o 
  -7   5  16      231.28      237.40     21.53 o 
  -5   5  16       64.36       78.23     25.33 o 
  -3   5  16        8.72       23.05     22.13 o 
  -1   5  16        0.42       32.07     21.11 o 
   1   5  16       46.98      -20.39     20.39 o 
   3   5  16        0.00       30.06     20.30 o 
   5   5  16       10.23       56.20     21.54 o 
 -16   6  16       81.07      114.79     30.51 o 
 -14   6  16      167.42      187.00     31.87 o 
 -12   6  16       67.89       60.83     33.21 o 
 -10   6  16      431.79      427.69     34.18 o 
  -8   6  16      165.08      166.67     23.79 o 
  -6   6  16      967.74      952.89     40.42 o 
  -4   6  16      414.25      431.01     40.73 o 
  -2   6  16      106.16      101.74     25.26 o 
   0   6  16       61.33       49.77     24.22 o 
   2   6  16       27.19       43.99     23.62 o 
   4   6  16      129.63       88.23     26.28 o 
 -13   7  16      413.19      521.12     41.81 o 
 -11   7  16       87.67       71.23     24.54 o 
  -9   7  16       52.62       58.23     20.03 o 
  -7   7  16       77.39       68.13     21.21 o 
  -5   7  16      108.45       76.31     23.96 o 
  -3   7  16       14.71      -15.84     25.84 o 
  -1   7  16        4.48        0.86     25.57 o 
   1   7  16      227.44      169.17     29.56 o 
 -10   8  16      292.94      278.58     31.00 o 
  -8   8  16       88.15       53.00     32.16 o 
  -6   8  16      184.91      145.24     27.33 o 
  -4   8  16      115.15      101.02     31.12 o 
  -2   8  16       38.58       49.83     28.99 o 
 -19   1  17       91.91       65.55     25.50 o 
 -17   1  17       41.78       37.87     23.34 o 
 -15   1  17      102.89       87.66     26.90 o 
 -13   1  17     2675.56     2903.43     90.07 o 
 -11   1  17     1210.60     1228.99     47.65 o 
  -9   1  17       56.99       32.00     14.28 o 
  -7   1  17      292.18      323.93     29.87 o 
  -5   1  17        3.27        4.43     12.66 o 
  -3   1  17        0.56       11.34     12.53 o 
  -1   1  17        0.06        4.58     14.84 o 
   1   1  17       12.92       19.29     15.03 o 
   3   1  17       48.99       65.01     16.30 o 
   5   1  17     1198.80     1262.99     47.05 o 
   7   1  17      513.89      483.63     45.36 o 
 -18   2  17       98.03      118.71     24.79 o 
 -16   2  17       14.84      -18.80     23.73 o 
 -14   2  17     1218.13     1301.40     61.47 o 
 -12   2  17      778.88      841.07     37.88 o 
 -10   2  17       17.92       14.14     18.82 o 
  -8   2  17       11.03        6.33     16.45 o 
  -6   2  17       24.08       13.82     15.00 o 
  -4   2  17       11.67       48.73     16.00 o 
  -2   2  17        0.02      -11.00     11.00 o 
   0   2  17      297.05      309.36     23.40 o 
   2   2  17      844.65      810.79     43.53 o 
   4   2  17      731.63      818.14     44.01 o 
   6   2  17      566.67      585.95     40.12 o 
 -17   3  17       71.27       47.55     26.61 o 
 -15   3  17        3.93      -11.69     23.72 o 
 -13   3  17      572.96      676.98     36.59 o 
 -11   3  17      375.26      440.88     30.56 o 
  -9   3  17      469.34      490.01     30.73 o 
  -7   3  17      331.16      312.86     24.02 o 
  -5   3  17      302.17      307.39     22.38 o 
  -3   3  17      205.72      243.65     19.35 o 
  -1   3  17        1.58       -2.87     14.97 o 
   1   3  17       15.81        0.34     20.60 o 
   3   3  17      241.12      207.96     29.72 o 
   5   3  17      273.08      325.51     34.28 o 
 -16   4  17        3.08      -16.98     24.10 o 
 -14   4  17      638.27      664.87     45.85 o 
 -12   4  17      449.57      467.11     41.88 o 
 -10   4  17       60.96       57.62     20.49 o 
  -8   4  17      100.21       97.77     20.24 o 
  -6   4  17      347.27      342.53     23.90 o 
  -4   4  17       35.44       44.61     17.04 o 
  -2   4  17       19.34       -9.61     15.81 o 
   0   4  17      256.77      270.05     33.28 o 
   2   4  17        9.46        3.58     25.46 o 
   4   4  17        0.05      -19.07     22.30 o 
 -15   5  17        0.00       30.08     26.85 o 
 -13   5  17       48.91       63.44     27.65 o 
 -11   5  17      400.19      435.10     39.27 o 
  -9   5  17      396.53      299.51     31.57 o 
  -7   5  17      133.66      140.54     24.08 o 
  -5   5  17      104.99       96.92     22.91 o 
  -3   5  17      117.22      136.09     23.56 o 
  -1   5  17        0.73       10.79     31.93 o 
   1   5  17        0.68      -20.99     20.99 o 
   3   5  17       93.27       94.27     26.86 o 
 -14   6  17      154.16      123.44     30.76 o 
 -12   6  17      281.56      286.15     35.38 o 
 -10   6  17       32.17       21.67     22.10 o 
  -8   6  17        6.79      -18.19     18.19 o 
  -6   6  17      117.94       85.46     21.87 o 
  -4   6  17      347.10      313.82     28.81 o 
  -2   6  17       14.06       38.69     24.11 o 
   0   6  17       28.06       69.09     33.83 o 
   2   6  17        7.94      -43.50     43.50 o 
 -11   7  17        2.19       48.64     31.31 o 
  -9   7  17      246.23      270.73     31.32 o 
  -7   7  17      624.01      583.66     40.03 o 
  -5   7  17      939.18      750.23     43.68 o 
  -3   7  17       65.48       84.09     41.21 o 
  -1   7  17        5.50       11.06     47.09 o 
 -18   0  18       62.03       35.89     46.52 o 
 -16   0  18      393.47      483.56     75.09 o 
 -14   0  18      731.11      651.97     80.55 o 
 -12   0  18      607.92      611.34     78.54 o 
 -10   0  18      157.25      217.06     37.46 o 
  -8   0  18       45.38       35.36     29.25 o 
  -6   0  18        0.43      -25.00     25.00 o 
  -4   0  18       77.80       31.03     25.30 o 
  -2   0  18      366.62      386.23     36.28 o 
   0   0  18       96.33       35.21     24.15 o 
   2   0  18      756.15      784.84     50.13 o 
   4   0  18       65.12       76.16     26.26 o 
 -17   1  18       50.65       63.47     34.67 o 
 -15   1  18      331.61      429.97     50.72 o 
 -13   1  18      232.59      237.09     34.12 o 
 -11   1  18      234.46      244.56     32.54 o 
  -9   1  18       38.92       27.81     23.45 o 
  -7   1  18      199.19      182.50     25.91 o 
  -5   1  18      383.97      398.71     48.11 o 
  -3   1  18      285.69      299.32     24.01 o 
  -1   1  18      192.10      206.13     22.01 o 
   1   1  18       98.99      111.53     20.86 o 
   3   1  18        3.74       -5.17     19.87 o 
 -16   2  18        0.07       -0.79     25.59 o 
 -14   2  18        0.03      -22.36     22.36 o 
 -12   2  18     1202.47     1200.22     58.90 o 
 -10   2  18      106.48       90.48     26.49 o 
  -8   2  18      509.79      498.21     62.64 o 
  -6   2  18       56.44       30.28     22.11 o 
  -4   2  18      204.57      184.10     24.49 o 
  -2   2  18        5.86      -16.50     16.50 o 
   0   2  18        7.03       31.74     17.17 o 
   2   2  18       44.36       55.49     20.49 o 
   4   2  18     1116.48     1168.91     52.75 o 
 -15   3  18       45.83       22.92     26.13 o 
 -13   3  18      252.78      297.51     36.77 o 
 -11   3  18      155.45      179.69     31.88 o 
  -9   3  18       64.82       26.65     19.51 o 
  -7   3  18       70.55       80.00     19.16 o 
  -5   3  18      265.58      314.94     31.39 o 
  -3   3  18      695.05      692.61     32.13 o 
  -1   3  18      182.79      193.46     30.29 o 
   1   3  18      162.68      161.31     25.51 o 
   3   3  18        4.54       16.85     24.17 o 
 -14   4  18      203.53      121.19     51.74 o 
 -12   4  18        7.41       -4.66     24.89 o 
 -10   4  18      389.96      304.15     29.09 o 
  -8   4  18       39.83       43.30     18.88 o 
  -6   4  18      459.66      419.86     27.06 o 
  -4   4  18        0.86        3.16     16.19 o 
  -2   4  18      252.96      322.79     29.21 o 
   0   4  18      101.15       90.14     26.91 o 
   2   4  18       76.70      104.06     27.12 o 
 -13   5  18       34.25      -21.26     23.85 o 
 -11   5  18       54.15       54.89     31.16 o 
  -9   5  18       17.64      -22.17     22.17 o 
  -7   5  18      771.88      734.97     38.42 o 
  -5   5  18        5.06      -14.26     18.87 o 
  -3   5  18      195.82      234.49     38.31 o 
  -1   5  18        1.39       -5.22     22.93 o 
 -10   6  18        0.05      -29.12     29.12 o 
  -8   6  18        6.67      -19.05     19.05 o 
  -6   6  18       35.01       41.31     22.25 o 
  -4   6  18       28.79       81.48     24.43 o 
  -2   6  18       42.69       93.17     61.67 o 
 -15   1  19      132.11      146.38     40.29 o 
 -13   1  19      778.51      834.82     62.30 o 
 -11   1  19       19.70        0.90     25.57 o 
  -9   1  19      705.06      632.26     44.72 o 
  -7   1  19       11.12       23.93     26.85 o 
  -5   1  19        9.07      -18.15     18.15 o 
  -3   1  19       34.91       18.68     19.69 o 
  -1   1  19       14.66       46.85     19.90 o 
   1   1  19      468.56      562.31     39.45 o 
 -14   2  19      148.24      153.30     33.73 o 
 -12   2  19      699.16      684.28     48.01 o 
 -10   2  19        6.95       23.30     25.91 o 
  -8   2  19        4.19      -13.28     27.46 o 
  -6   2  19        5.97       -0.55     21.94 o 
  -4   2  19      138.53      113.72     25.31 o 
  -2   2  19      442.94      435.36     39.29 o 
   0   2  19       61.53       55.84     23.34 o 
 -13   3  19      223.70      154.03     32.82 o 
 -11   3  19       92.29       80.75     33.28 o 
  -9   3  19        4.97        4.06     24.74 o 
  -7   3  19        2.03        1.30     22.51 o 
  -5   3  19      406.71      415.88     36.26 o 
  -3   3  19       79.85       70.60     22.42 o 
  -1   3  19        0.91        7.18     20.45 o 
 -12   4  19        4.16       25.69     26.95 o 
 -10   4  19       56.49       76.67     29.18 o 
  -8   4  19        0.43      -15.99     22.62 o 
  -6   4  19      117.24       65.95     26.31 o 
  -4   4  19       67.86       86.07     24.18 o 
  -2   4  19       38.47       42.31     22.04 o 
  -9   5  19       27.98       -5.37     23.74 o 
  -7   5  19      216.12      238.52     42.11 o 
  -5   5  19      209.05      183.96     27.49 o 
 -12   0  20     1802.88     1903.51    130.80 o 
 -10   0  20      320.30      376.31     70.35 o 
  -8   0  20       60.39       51.54     49.39 o 
  -6   0  20       12.30      -35.68     35.68 o 
  -4   0  20      259.98      207.25     42.83 o 
  -2   0  20      386.34      420.01     48.40 o 
 -13   1  20      524.52      584.98     57.90 o 
 -11   1  20      512.61      498.82     53.68 o 
  -9   1  20       97.81       75.36     78.32 o 
  -7   1  20      128.53      163.03     29.22 o 
  -5   1  20        1.52       11.19     20.80 o 
  -3   1  20      105.33      113.36     23.47 o 
 -12   2  20      464.77      527.42     45.29 o 
 -10   2  20      710.72      669.49     48.46 o 
  -8   2  20       54.82       43.12     25.81 o 
  -6   2  20       42.45       45.46     24.81 o 
  -4   2  20        5.43       -8.49     19.20 o 
  -9   3  20        7.55      -14.45     25.04 o 
  -7   3  20        3.05       13.53     30.53 o 
  -5   3  20        5.10      -17.36     26.27 o 
                                                 
